# Supplementary material for: Hemodialysis vascular sound index as a diagnostic tool for vascular access stenosis: a prospective matched observational study
Source: BMC Nephrol. 2026 Feb 21;27:244. doi: 10.1186/s12882-026-04815-2 (PMC13088402; doi:10.1186/s12882-026-04815-2)
Supplement: Supplementary file 1 — Supplementary Material 1 [file 12882_2026_4815_MOESM1_ESM.csv]

Number	age	Male	Anastomosis type	Vessel bifurcation	Flow volume	Resistance index	VAIVT Necessity	HVSI	Matching (FV-HVSI)	Matching (VAIVT-HVSI)
1	73	Female	AVF	No	668	0.48	Yes	71	No	Yes
2	73	Male	AVF	Yes	207	0.73	Yes	61	Yes	Yes
3	81	Male	AVF	No	896	0.57	No	845	Yes	Yes
4	82	Female	AVF	No	866	0.41	No	675	Yes	Yes
5	57	Female	AVF	No	926	0.62	No	217	Yes	Yes
6	58	Male	AVF	No	715	0.59	No	486	Yes	Yes
7	79	Female	AVF	No	609	0.62	No	200	Yes	Yes
8	60	Female	AVF	No	1032	0.44	No	686	Yes	Yes
9	70	Male	AVF	No	1200	0.53	No	600	Yes	Yes
10	81	Female	AVF	No	469	0.49	No	298	Yes	Yes
11	58	Male	AVF	No	755	0.53	No	881	Yes	Yes
12	46	Male	AVF	Yes	1341	0.41	No	698	Yes	Yes
13	66	Female	AVF	No	924	0.47	No	498	Yes	Yes
14	67	Male	AVF	No	781	0.51	No	920	Yes	Yes
15	75	Male	AVF	No	983	0.54	No	575	Yes	Yes
16	69	Male	AVF	Yes	160	0.75	Yes	41	Yes	Yes
17	54	Male	AVF	No	1274	0.34	No	839	Yes	Yes
18	73	Male	AVF	No	405	0.59	No	299	Yes	Yes
19	81	Female	AVF	No	261	0.69	Yes	122	No	No
20	62	Male	AVF	No	3025	0.39	No	999	Yes	Yes
