# Supplementary material for: Hemodialysis vascular sound index as a diagnostic tool for vascular access stenosis: a prospective matched observational study
Source: BMC Nephrol. 2026 Feb 21;27:244. doi: 10.1186/s12882-026-04815-2 (PMC13088402; doi:10.1186/s12882-026-04815-2)
Supplement: Supplementary file 2 — Supplementary Material 2 [file 12882_2026_4815_MOESM2_ESM.csv]

file	before	after	change_type	notes
S1_VSI-MP_clean.csv	ID	patient_id	column_rename
S1_VSI-MP_clean.csv	surgery.date	surgery_date	column_rename
S1_VSI-MP_clean.csv	brithday	birthdate	column_rename
S1_VSI-MP_clean.csv	CVD.history	cvd_history	column_rename
S1_VSI-MP_clean.csv	VAIVT.history	vaivt_history	column_rename
S1_VSI-MP_clean.csv	EVT.history	evt_history	column_rename
S1_VSI-MP_clean.csv	Calcification.near.the.stenosis	calcification_near_stenosis	column_rename
S1_VSI-MP_clean.csv	Calcification.near.the.anastomosis	calcification_near_anastomosis	column_rename
S1_VSI-MP_clean.csv	Group	group	column_rename
S1_VSI-MP_clean.csv	Bifurcation	vessel_bifurcation	column_rename
S1_VSI-MP_clean.csv	FV	fv_ml_min	column_rename
S1_VSI-MP_clean.csv	FV.350	fv_below_350	column_rename
S1_VSI-MP_clean.csv	FV.400	fv_below_400	column_rename
S1_VSI-MP_clean.csv	FV.500	fv_below_500	column_rename
S1_VSI-MP_clean.csv	RI	ri	column_rename
S1_VSI-MP_clean.csv	anastomosis.VSI	hvsi	column_rename
S1_VSI-MP_clean.csv	peri-anastomotic stenosis	peri_anastomotic_stenosis	column_rename
S1_VSI-MP_clean.csv	stenosis site	stenosis_site	column_rename
S1_VSI-MP_clean.csv	AVF type	avf_type	column_rename
S1_VSI-MP_clean.csv	Hb	hb	column_rename
S1_VSI-MP_clean.csv	BUN	bun	column_rename
S1_VSI-MP_clean.csv	Cre	cre	column_rename
S1_VSI-MP_clean.csv	Ca	ca	column_rename
S1_VSI-MP_clean.csv	iP	ip	column_rename
S1_VSI-MP_clean.csv	Alb	alb	column_rename
S1_VSI-MP_clean.csv	CRP	crp	column_rename
S2_Reproducibility_clean.csv	Number	patient_id	column_rename
S2_Reproducibility_clean.csv	age	age	column_rename
S2_Reproducibility_clean.csv	Male	sex	column_rename
S2_Reproducibility_clean.csv	Anastomosis type	avf_type	column_rename
S2_Reproducibility_clean.csv	Vessel bifurcation	vessel_bifurcation	column_rename
S2_Reproducibility_clean.csv	Flow volume	fv_ml_min	column_rename
S2_Reproducibility_clean.csv	Resistance index	ri	column_rename
S2_Reproducibility_clean.csv	VAIVT Necessity	vaivt_necessity	column_rename
S2_Reproducibility_clean.csv	HVSI	hvsi	column_rename
S2_Reproducibility_clean.csv	Matching (FV-HVSI)	matching_fv_hvsi	column_rename
S2_Reproducibility_clean.csv	Matching (VAIVT-HVSI)	matching_vaivt_hvsi	column_rename
S1_VSI-MP_clean.csv	crp_flag	(new)	derived_from_crp	LOD_count=53
S2_Reproducibility_clean.csv	stenosis_present	(new)	derived_from_vaivt_necessity	yes_count=4
