# Supplementary material for: Hemodialysis vascular sound index as a diagnostic tool for vascular access stenosis: a prospective matched observational study
Source: BMC Nephrol. 2026 Feb 21;27:244. doi: 10.1186/s12882-026-04815-2 (PMC13088402; doi:10.1186/s12882-026-04815-2)
Supplement: Supplementary file 3 — Supplementary Material 3 [file 12882_2026_4815_MOESM3_ESM.csv]

file	variable	description	units	allowed_values
S1_VSI-MP_clean.csv	patient_id	Anonymized patient ID
S1_VSI-MP_clean.csv	group	Case-control group label (study/control)
S1_VSI-MP_clean.csv	hvsi	Hemodialysis Vascular Sound Index at anastomosis		integer >=0
S1_VSI-MP_clean.csv	fv_ml_min	Brachial artery flow volume	mL/min
S1_VSI-MP_clean.csv	ri	Resistance index		0..1
S1_VSI-MP_clean.csv	crp	C-reactive protein	mg/dL
S1_VSI-MP_clean.csv	crp_flag	CRP flag for limit of detection		LOD|valid|NA
S1_VSI-MP_clean.csv	avf_type	Type of AVF (brachial, radial_wrist, radial_snuffbox, etc.)
S1_VSI-MP_clean.csv	vessel_bifurcation	Bifurcation near anastomosis		yes|no|NA
S1_VSI-MP_clean.csv	peri_anastomotic_stenosis	Peri-anastomotic stenosis		yes|no|NA
S1_VSI-MP_clean.csv	stenosis_site
S1_VSI-MP_clean.csv	cvd_history	cvd history (history/feature)		yes|no|NA
S1_VSI-MP_clean.csv	vaivt_history	vaivt history (history/feature)		yes|no|NA
S1_VSI-MP_clean.csv	evt_history	evt history (history/feature)		yes|no|NA
S1_VSI-MP_clean.csv	calcification_near_stenosis	calcification near stenosis (history/feature)		yes|no|NA
S1_VSI-MP_clean.csv	calcification_near_anastomosis	calcification near anastomosis (history/feature)		yes|no|NA
S1_VSI-MP_clean.csv	fv_below_350	Indicator that flow volume is below threshold		yes|no|NA
S1_VSI-MP_clean.csv	fv_below_400	Indicator that flow volume is below threshold		yes|no|NA
S1_VSI-MP_clean.csv	fv_below_500	Indicator that flow volume is below threshold		yes|no|NA
S1_VSI-MP_clean.csv	surgery_date
S1_VSI-MP_clean.csv	birthdate
S1_VSI-MP_clean.csv	Age
S1_VSI-MP_clean.csv	Male
S1_VSI-MP_clean.csv	DW
S1_VSI-MP_clean.csv	Duration
S1_VSI-MP_clean.csv	DM
S1_VSI-MP_clean.csv	hb
S1_VSI-MP_clean.csv	bun
S1_VSI-MP_clean.csv	cre
S1_VSI-MP_clean.csv	ca
S1_VSI-MP_clean.csv	ip
S1_VSI-MP_clean.csv	alb
S2_Reproducibility_clean.csv	patient_id	Anonymized patient ID
S2_Reproducibility_clean.csv	age
S2_Reproducibility_clean.csv	sex
S2_Reproducibility_clean.csv	avf_type	Type of AVF (brachial, radial_wrist, radial_snuffbox, etc.)
S2_Reproducibility_clean.csv	vessel_bifurcation	Bifurcation near anastomosis		yes|no|NA
S2_Reproducibility_clean.csv	fv_ml_min	Brachial artery flow volume	mL/min
S2_Reproducibility_clean.csv	ri	Resistance index		0..1
S2_Reproducibility_clean.csv	vaivt_necessity	Whether VAIVT was indicated		yes|no|NA
S2_Reproducibility_clean.csv	hvsi	Hemodialysis Vascular Sound Index at anastomosis		integer >=0
S2_Reproducibility_clean.csv	matching_fv_hvsi
S2_Reproducibility_clean.csv	matching_vaivt_hvsi
S2_Reproducibility_clean.csv	stenosis_present	Presence of stenosis (derived from VAIVT necessity)		yes|no|NA
