# Supplementary material for: Hemodialysis vascular sound index as a diagnostic tool for vascular access stenosis: a prospective matched observational study
Source: BMC Nephrol. 2026 Feb 21;27:244. doi: 10.1186/s12882-026-04815-2 (PMC13088402; doi:10.1186/s12882-026-04815-2)
Supplement: Supplementary file 4 — Supplementary Material 4 [file 12882_2026_4815_MOESM4_ESM.csv]

patient_id	group	hvsi	fv_ml_min	ri	crp	crp_flag	avf_type	vessel_bifurcation	peri_anastomotic_stenosis	stenosis_site	cvd_history	vaivt_history	evt_history	calcification_near_stenosis	calcification_near_anastomosis	fv_below_350	fv_below_400	fv_below_500	surgery_date	birthdate	Age	Male	DW	Duration	DM	hb	bun	cre	ca	ip	alb
1	study	34.5	179	0.9	10.1	valid	wrist	no	1.0	Swing site	no	yes	no	no	no	no	no	no	2023/7/3	1955/8/9	67	0	57.0	23.0	1	11.8	67.0	8.71	8.9	5.7	3.0
2	study	355.5	462	0.54	6.076	valid	Brachial artery	no	1.0	Venous needling site	yes	yes	no	no	no	yes	yes	no	2023/3/25	1949/5/21	74	1	43.5	29.0	0	10.6	56.0	7.05	9.3	2.9	2.9
3	study	24.5	81	0.9	5.69	valid	anatomical snuffbox	no	1.0	Swing site	yes	no	no	no	no	no	no	no	2023/8/18	1936/8/25	87	0	46.5	5.0	0	9.2	45.1	6.33	7.3	2.7	2.5
4	study	35.0	318	0.67	4.2	valid	wrist	no	0.0	Outflow veins	no	yes	yes	no	no	no	no	no	2023/10/4	1961/4/26	62	0	34.5	15.0	1	7.4	41.0	5.33	9.0	4.4	2.8
5	study	78.5	246	1.0	3.9	valid	anatomical snuffbox	no	0.0	Swing site	no	yes	no	no	no	no	no	no	2023/7/25	1933/3/12	90	1	57.3	5.0	1	9.9	70.0	8.85	8.7	5.6	2.8
6	study	32.5	32	1.0	3.6	valid	Brachial artery	no	1.0	Outflow veins	yes	yes	no	no	no	no	no	no	2023/3/27	1937/8/22	85	0	40.0	7.0	1	9.0	87.0	7.27	7.7	5.9	2.0
7	study	58.5	364	0.68	3.241	valid	anatomical snuffbox	no	1.0	Venous needling site	yes	yes	no	no	no	yes	no	no	2023/4/17	1940/4/22	83	1	49.0	6.0	1	10.5	47.0	9.35	11.9	4.6	3.4
8	study	49.5	265	0.82	2.8	valid	wrist	no	1.0	Swing site	yes	yes	no	no	no	no	no	no	2023/5/4	1938/5/10	85	1	42.0	2.0	1	7.8	51.0	6.75	9.4	4.8	2.6
9	study	23.5	51	1.0	2.4	valid	wrist	yes	NA	Peri-anastomotic region	yes	yes	no	no	no	no	no	no	2023/2/14	1960/1/19	62	1	67.9	13.0	1	7.6	33.0	9.22	8.6	3.4	2.7
10	study	190.5	223	0.81	2.1	valid	anatomical snuffbox	yes	NA	Swing site	yes	yes	no	no	no	no	no	no	2023/4/6	1961/8/17	61	0	43.5	26.0	1	10.6	84.0	12.73	9.6	5.4	3.4
11	study	26.0	181	1.0	2.1	valid	anatomical snuffbox	no	1.0	Swing site	yes	yes	no	no	no	no	no	no	2023/7/13	1961/8/17	61	0	43.5	26.0	1	10.6	84.0	12.73	9.6	5.4	3.4
12	study	143.5	524	0.67	2.0	valid	wrist	no	0.0	Swing site	yes	yes	no	no	no	yes	yes	yes	2023/7/21	1937/11/1	85	1	52.0	10.0	1	9.1	63.0	9.01	7.7	4.7	2.6
13	study	84.0	356	0.81	1.9	valid	Brachial artery	no	1.0	Arterial needling site	yes	yes	yes	no	no	yes	no	no	2023/3/10	1938/3/1	85	1	53.0	1.0	1	10.0	37.0	6.51	8.0	3.9	3.0
14	study	98.0	300	0.75	1.8	valid	anatomical snuffbox	yes	NA	Swing site	no	no	no	no	no	no	no	no	2023/9/1	1942/10/22	81	1	45.5	0.0	1	10.3	31.0	3.7	7.9	3.6	3.0
15	study	45.5	178	0.76	1.4	valid	Brachial artery	yes	NA	Swing site	yes	yes	no	no	no	no	no	no	2023/4/5	1938/1/4	85	1	50.0	2.0	0	11.5	24.0	7.62	8.6	3.2	3.0
16	study	34.5	134	0.79	1.1	valid	wrist	no	1.0	Swing site	yes	yes	no	no	no	no	no	no	2023/7/7	1950/6/16	73	0	48.5	11.0	0	9.4	84.0	11.0	8.1	9.8	2.7
17	study	369.0	801	0.53	1.03	valid	anatomical snuffbox	yes	NA	Swing site	no	no	no	no	no	yes	yes	yes	2023/7/18	1973/3/8	78	1	76.0	7.0	0	8.8	63.4	5.21	9.0	3.1	2.8
18	study	94.0	235	0.65	1.0	valid	wrist	no	1.0	Swing site	no	yes	no	no	no	no	no	no	2023/5/5	1927/4/11	96	0	36.5	8.0	1	10.2	71.0	5.79	10.1	5.1	3.2
19	study	101.5	224	1.0	1.0	valid	wrist	no	1.0	Swing site	yes	yes	no	no	no	no	no	no	2023/7/28	1949/9/12	73	1	54.5	4.0	0	9.7	56.0	8.66	8.7	5.5	3.2
20	study	119.5	295	0.73	0.895	valid	anatomical snuffbox	no	1.0	Swing site	no	yes	no	no	no	no	no	no	2023/9/13	1932/1/30	92	0	59.5	7.0	1	9.2	29.0	5.05	8.8	3.2	2.3
21	study	88.0	413	0.61	0.86	valid	anatomical snuffbox	no	1.0	Arterial needling site	yes	yes	no	no	no	yes	yes	no	2023/9/6	1966/12/13	57	0	73.0	3.0	1	10.4	61.0	10.14	8.4	6.5	2.9
22	study	236.0	494	0.55	0.752	valid	anatomical snuffbox	yes	NA	Swing site	yes	yes	no	no	no	yes	yes	no	2023/3/5	1965/12/14	58	1	57.0	6.0	1	11.3	51.0	10.92	9.9	8.6	3.7
23	study	23.0	102	1.0	0.7	valid	wrist	no	1.0	Swing site	yes	yes	no	no	no	no	no	no	2023/7/7	1954/1/20	69	1	63.0	12.0	1	11.5	72.0	11.88	9.2	6.0	4.0
24	study	101.0	200	0.81	0.6	valid	wrist	no	1.0	Venous needling site	no	yes	no	no	no	no	no	no	2023/3/10	1969/3/9	54	0	57.0	12.0	0	11.9	61.0	12.63	8.8	8.3	3.7
25	study	23.5	130	0.92	0.6	valid	wrist	no	1.0	Swing site	no	yes	no	no	no	no	no	no	2023/5/25	1929/2/23	54	0	57.0	12.0	0	11.9	61.0	12.63	8.8	8.3	3.7
26	study	51.0	214	0.91	0.6	valid	wrist	no	1.0	Venous needling site	yes	yes	no	no	no	no	no	no	2023/3/8	1939/11/18	83	1	44.5	11.0	0	11.9	45.0	9.06	7.4	3.5	3.7
27	study	104.5	193	0.74	0.6	valid	wrist	no	0.0	Peri-anastomotic region	yes	yes	no	no	no	no	no	no	2023/8/25	1960/1/19	63	1	63.5	13.0	1	10.4	38.0	6.96	8.8	3.8	3.0
28	study	57.0	388	0.62	0.6	valid	anatomical snuffbox	no	0.0	Outflow veins	yes	no	no	no	no	yes	no	no	2023/8/5	1961/9/27	61	1	70.0	6.0	1	11.9	43.0	8.11	7.9	5.8	3.5
29	study	47.5	195	0.82	0.5	valid	wrist	no	1.0	Swing site	yes	yes	no	no	no	no	no	no	2023/9/15	1945/1/20	69	1	63.5	12.0	1	10.7	64.0	10.27	9.4	4.9	4.2
30	study	183.5	590	0.69	0.5	valid	wrist	no	1.0	Swing site	yes	yes	no	no	no	yes	yes	yes	2023/4/15	1945/5/23	78	1	67.5	3.0	0	11.0	62.0	10.68	9.8	6.5	3.4
31	study	116.0	326	0.71	0.5	valid	wrist	no	1.0	Swing site	yes	yes	no	no	no	no	no	no	2023/7/14	1944/7/27	78	0	67.5	3.0	0	11.0	62.0	10.68	9.8	6.5	3.4
32	study	159.5	503	0.37	0.5	valid	wrist	no	1.0	Swing site	yes	yes	no	no	no	yes	yes	yes	2023/7/19	1945/5/23	78	1	67.5	3.0	0	11.0	62.0	10.68	9.8	6.5	3.4
33	study	154.0	418	0.77	0.5	valid	wrist	no	1.0	Venous needling site	no	no	no	no	no	yes	yes	no	2023/9/6	1952/9/1	71	0	39.0	5.0	1	11.9	51.0	7.99	8.9	4.3	3.5
34	study	348.0	517	0.49	0.71	valid	wrist	yes	NA	Swing site	no	yes	no	no	no	yes	yes	yes	2023/2/20	1976/6/3	53	0	57.0	12.0	1	11.0	70.8	12.91	8.1	5.2	3.5
35	study	104.0	349	0.63	0.67	valid	wrist	no	1.0	Swing site	no	yes	no	no	no	no	no	no	2023/3/21	1956/7/14	67	1	89.5	10.0	0	11.1	62.0	10.12	8.7	5.1	3.5
36	study	15.0	254	0.96	0.1	valid	wrist	no	1.0	Swing site	no	no	no	no	no	no	no	no	2023/4/5	1939/9/27	83	1	63.7	1.0	1	11.1	62.0	10.12	8.7	5.1	3.5
37	study	52.5	69	1.0	0.83	valid	anatomical snuffbox	no	1.0	Arterial needling site	no	yes	no	no	no	no	no	no	2023/4/17	1935/9/20	88	0	48.3	12.0	0	11.1	62.0	10.12	8.7	5.1	3.5
38	study	73.0	255	0.95	0.15	valid	anatomical snuffbox	no	1.0	Arterial needling site	no	yes	no	no	no	no	no	no	2023/5/5	1935/2/17	87	1	63.5	19.0	0	11.1	62.0	10.12	8.7	5.1	3.5
39	study	262.0	343	0.57	0.14	valid	anatomical snuffbox	yes	NA	Arterial needling site	no	yes	no	no	no	no	no	no	2023/5/8	1966/12/13	57	0	73.0	3.0	0	11.1	62.0	10.12	8.7	5.1	3.5
40	study	38.0	154	0.91	0.77	valid	anatomical snuffbox	no	1.0	Swing site	yes	yes	no	no	no	no	no	no	2023/5/25	1956/4/3	67	0	56.7	8.1	0	10.5	59.5	6.93	9.0	7.4	3.5
41	study	33.0	182	0.83	0.57	valid	anatomical snuffbox	no	1.0	Peri-anastomotic region	no	yes	no	no	no	no	no	no	2023/6/22	1951/7/20	72	0	52.5	5.0	0	11.1	62.0	10.12	8.7	5.1	3.5
42	study	26.5	232	0.79	0.27	valid	wrist	no	1.0	Swing site	no	yes	no	no	no	no	no	no	2023/6/27	1940/3/30	83	0	56.7	1.0	0	12.3	78.3	12.44	8.7	6.1	3.5
43	study	69.5	486	0.41	0.18	valid	wrist	no	1.0	Venous needling site	no	no	no	no	no	yes	yes	no	2023/7/11	1970/7/23	53	0	56.7	1.0	0	11.1	62.0	10.12	8.7	5.1	3.5
44	study	65.0	115	1.0	0.14	valid	Brachial artery	no	1.0	Peri-anastomotic region	no	yes	yes	no	no	no	no	no	2023/8/4	1983/11/17	40	1	56.7	5.0	0	11.1	62.0	10.12	8.7	5.1	3.5
45	study	57.5	69	1.0	0.3	valid	wrist	no	1.0	Arterial needling site	yes	yes	no	no	no	no	no	no	2023/8/24	1935/12/8	88	1	65.0	1.0	0	12.8	48.0	9.95	8.8	5.7	3.5
46	study	89.5	291	0.75	0.37	valid	wrist	no	1.0	Venous needling site	yes	yes	no	no	no	no	no	no	2023/8/26	1945/1/28	79	1	65.0	0.0	1	11.1	62.0	10.12	8.7	5.1	3.5
47	study	32.0	176	0.66	0.45	valid	wrist	no	1.0	Swing site	no	no	no	no	no	no	no	no	2023/9/23	1941/1/27	83	0	56.7	13.0	0	11.1	62.0	10.12	8.7	5.1	3.5
48	study	186.5	123	0.91	0.56	valid	anatomical snuffbox	no	1.0	Swing site	no	yes	no	no	no	no	no	no	2023/10/9	1939/10/6	84	1	50.0	19.0	0	11.1	62.0	10.12	8.7	5.1	3.5
49	study	53.0	29	1.0	0.43	valid	Brachial artery	no	0.0	Swing site	no	yes	no	no	no	no	no	no	2023/5/17	1939/11/17	84	1	46.1	7.0	0	9.7	62.9	11.19	8.0	5.0	3.5
50	study	147.5	324	0.65	0.4	valid	wrist	no	1.0	Swing site	no	yes	no	no	no	no	no	no	2023/9/22	1945/5/23	78	1	70.0	3.0	0	13.4	63.0	13.13	8.8	4.4	3.6
51	study	158.0	316	0.68	0.36	valid	anatomical snuffbox	yes	NA	Outflow veins	no	yes	no	no	no	no	no	no	2023/8/17	1940/3/30	83	0	47.0	2.0	0	13.3	33.3	7.55	9.0	4.3	3.7
52	study	43.0	187	1.0	0.3	valid	Brachial artery	no	1.0	Peri-anastomotic region	no	yes	no	no	no	no	no	no	2023/9/19	1941/11/18	82	1	56.0	5.0	0	9.4	28.0	9.56	8.5	2.8	2.9
53	study	49.0	173	0.73	0.3	valid	Brachial artery	no	1.0	Swing site	no	yes	no	no	no	no	no	no	2023/3/15	1942/1/14	81	1	57.0	4.0	1	12.3	81.0	12.4	8.6	5.1	3.2
54	study	24.5	343	0.72	0.3	valid	wrist	no	1.0	Swing site	no	yes	no	no	no	no	no	no	2023/3/22	1958/4/30	65	1	81.0	7.0	0	11.0	56.0	17.92	8.8	6.1	4.1
55	study	474.0	469	0.68	0.3	valid	wrist	no	1.0	Swing site	no	no	no	no	no	yes	yes	no	2023/3/21	1958/1/30	65	1	53.5	7.0	1	12.4	46.0	10.77	8.3	5.7	3.8
56	study	137.0	288	0.29	0.3	valid	anatomical snuffbox	no	1.0	Swing site	no	yes	no	no	no	no	no	no	2023/5/17	1945/12/10	77	1	61.0	12.0	0	11.7	52.0	11.69	9.5	4.0	3.5
57	study	30.0	93	0.94	0.3	valid	anatomical snuffbox	no	1.0	Venous needling site	no	yes	no	no	no	no	no	no	2023/9/14	1969/3/9	54	0	56.5	13.0	0	12.1	41.0	11.67	8.8	6.2	3.7
58	study	465.5	726	0.49	0.25	valid	wrist	yes	NA	Arterial needling site	no	yes	no	no	no	yes	yes	yes	2023/5/1	1966/2/18	57	1	56.7	3.0	1	13.4	56.7	13.1	8.6	6.1	3.5
59	study	57.0	171	6.88	0.25	valid	anatomical snuffbox	no	0.0	Swing site	no	yes	no	no	no	no	no	no	2023/8/8	1942/6/30	81	1	56.7	5.0	0	11.8	59.5	16.08	8.3	5.4	3.2
60	study	66.0	376	0.84	0.2	valid	wrist	no	1.0	Swing site	no	yes	no	no	no	yes	no	no	2023/2/24	1935/2/24	87	1	53.3	10.0	1	12.5	93.0	13.96	9.2	7.1	3.6
61	study	66.0	376	0.84	0.2	valid	wrist	no	1.0	Venous needling site	no	yes	no	no	no	yes	no	no	2023/2/26	1935/2/24	87	1	53.3	10.0	1	12.5	93.0	13.96	9.2	7.1	3.6
62	study	53.0	391	0.73	0.2	valid	Brachial artery	yes	NA	Swing site	yes	yes	yes	no	no	yes	no	no	2023/8/11	1966/9/13	56	1	72.0	6.0	1	13.1	73.0	12.99	8.5	6.5	3.6
63	study	55.5	219	0.8	0.2	valid	Brachial artery	yes	NA	Peri-anastomotic region	no	yes	no	no	no	no	no	no	2023/3/2	1946/1/21	77	1	66.0	1.0	0	11.0	64.0	14.14	8.6	4.8	3.4
64	study	26.0	317	0.83	0.2	valid	wrist	no	1.0	Venous needling site	no	yes	no	no	no	no	no	no	2023/7/28	1952/11/26	70	1	70.5	4.0	0	12.0	48.0	13.14	9.3	6.3	3.7
65	study	40.5	141	0.86	0.177	valid	anatomical snuffbox	no	1.0	Swing site	no	yes	no	no	no	no	no	no	2023/6/26	1947/4/2	76	1	59.5	1.0	0	13.1	101.0	11.65	8.8	6.9	3.6
66	study	38.5	250	0.88	0.142	valid	wrist	no	1.0	Arterial needling site	no	yes	no	no	no	no	no	no	2023/10/2	1986/6/26	37	1	77.8	4.0	0	10.1	59.0	14.55	8.6	7.8	4.1
67	study	248.5	454	0.71	0.1	valid	anatomical snuffbox	no	0.0	Swing site	no	yes	no	no	no	yes	yes	no	2023/9/16	1950/8/25	73	1	69.0	11.0	1	10.6	81.0	12.55	8.5	3.8	3.8
68	study	471.0	916	0.52	0.1	valid	Brachial artery	no	1.0	Outflow veins	no	no	no	no	no	yes	yes	yes	2023/9/28	1961/4/20	62	0	38.0	0.0	0	11.1	74.0	7.84	9.0	5.6	4.1
69	study	231.5	367	0.7	0.1	valid	wrist	no	1.0	Swing site	no	yes	no	no	no	yes	no	no	2023/7/20	1944/11/10	53	0	72.0	7.0	1	12.1	74.0	12.72	9.3	5.5	3.7
70	study	74.5	379	0.79	0.1	valid	Brachial artery	no	1.0	Swing site	no	yes	no	no	no	yes	no	no	2023/4/29	1948/11/16	74	1	60.0	31.0	0	9.4	67.0	9.35	8.4	5.7	4.1
71	study	258.0	676	0.75	0.1	valid	wrist	no	1.0	Swing site	no	yes	no	no	no	yes	yes	yes	2023/9/20	1947/4/7	76	1	75.0	9.0	1	10.1	83.0	14.03	7.7	7.9	3.5
72	study	51.5	361	0.65	0.1	valid	wrist	no	1.0	Swing site	no	yes	no	no	no	yes	no	no	2023/6/1	1948/11/16	74	1	60.0	31.0	0	9.4	67.0	9.35	8.4	5.7	4.1
73	study	31.0	359	0.74	0.1	valid	Brachial artery	no	1.0	Outflow veins	no	yes	no	no	no	yes	no	no	2023/6/27	1940/4/9	73	1	61.0	2.0	0	12.4	79.0	13.43	8.9	5.1	3.8
74	study	71.0	119	0.79	0.1	valid	wrist	no	1.0	Swing site	yes	yes	no	no	no	no	no	no	2023/9/28	1967/9/17	56	0	49.5	2.0	0	9.4	66.0	9.16	8.5	6.9	3.5
75	study	154.5	550	0.8	0.1	valid	wrist	no	0.0	Swing site	no	yes	no	no	no	yes	yes	yes	2023/2/28	1933/8/12	75	1	74.0	8.0	1	11.0	74.0	14.48	8.4	6.0	3.6
76	study	56.0	246	0.83	0.1	valid	wrist	no	1.0	Peri-anastomotic region	no	no	no	no	no	no	no	no	2023/5/15	1950/12/12	69	1	72.5	2.0	1	11.4	71.0	12.88	8.4	6.0	4.0
77	study	28.5	46	1.0	0.1	valid	Brachial artery	no	1.0	Swing site	no	yes	no	no	no	no	no	no	2023/3/24	1958/6/21	64	1	51.0	11.0	1	13.0	65.0	11.09	9.1	6.7	3.6
78	study	137.0	199	0.59	0.1	valid	wrist	no	1.0	Arterial needling site	yes	yes	no	no	no	no	no	no	2023/5/17	1967/9/17	55	0	50.5	2.0	0	8.7	60.0	9.5	9.8	6.8	3.8
79	study	96.5	253	0.71	0.1	valid	wrist	no	1.0	Swing site	no	yes	yes	no	no	no	no	no	2023/2/23	1955/8/9	67	0	55.5	23.0	1	11.0	58.0	9.06	10.7	6.6	3.7
80	study	150.0	400	0.7	0.1	valid	wrist	no	1.0	Swing site	no	yes	no	no	no	yes	yes	no	2023/4/26	1942/11/13	80	1	56.0	2.0	1	12.9	61.0	12.43	8.8	5.4	3.9
81	study	59.0	158	0.26	0.1	valid	anatomical snuffbox	no	1.0	Swing site	no	yes	no	no	no	no	no	no	2023/4/10	1949/5/21	74	0	61.0	3.0	0	12.4	58.0	14.03	9.0	3.9	3.9
82	study	138.0	211	0.77	0.1	valid	Brachial artery	yes	NA	Arterial needling site	no	yes	no	no	no	no	no	no	2023/6/6	1971/1/16	52	0	76.0	2.0	0	12.3	44.0	11.63	8.5	7.2	3.5
83	study	79.0	364	0.88	0.03	valid	wrist	yes	NA	Swing site	no	no	no	no	no	yes	no	no	2023/4/28	1953/11/23	70	0	41.9	11.0	1	12.2	69.7	12.48	9.8	4.4	3.4
84	study	175.5	707	0.55	0.03	valid	Brachial artery	no	0.0	Swing site	no	yes	no	no	no	yes	yes	yes	2023/9/15	1936/3/3	82	0	37.5	15.0	0	11.0	63.0	8.36	7.8	3.5	3.6
85	study	40.0	104	1.06	0.017	valid	anatomical snuffbox	no	1.0	Venous needling site	no	no	no	no	no	no	no	no	2023/9/18	1941/8/26	82	0	56.7	15.0	0	12.1	80.0	8.54	8.3	4.2	3.5
86	study	235.0	222	0.88	0.0	LOD	wrist	no	1.0	Swing site	no	yes	no	no	no	no	no	no	2023/10/6	1950/1/25	73	0	45.3	25.0	0	11.5	84.0	12.06	8.4	6.8	3.8
87	study	367.5	270	0.52	0.0	LOD	wrist	no	1.0	Swing site	yes	yes	no	no	no	no	no	no	2023/3/24	1962/9/19	60	0	62.0	12.0	0	10.5	78.0	13.25	9.5	3.4	4.2
88	study	80.0	334	0.84	0.0	LOD	wrist	no	1.0	Swing site	no	yes	no	no	no	no	no	no	2023/3/8	1968/12/4	54	0	50.5	12.0	1	10.6	80.0	12.57	8.9	3.5	4.0
89	study	339.0	811	0.42	0.0	LOD	wrist	no	1.0	Swing site	no	yes	no	no	no	yes	yes	yes	2023/3/23	1960/11/7	62	0	45.0	22.0	0	12.7	84.0	13.11	8.6	4.4	3.6
90	study	268.0	438	0.75	0.0	LOD	anatomical snuffbox	no	1.0	Swing site	no	yes	no	no	no	yes	yes	no	2023/4/25	1959/3/24	64	1	52.3	9.0	0	10.3	79.0	14.62	9.7	5.2	3.7
91	study	132.0	250	0.66	0.0	LOD	wrist	yes	NA	Arterial needling site	no	yes	no	no	no	no	no	no	2023/6/3	1960/11/17	62	0	45.0	22.0	0	12.7	84.0	13.11	8.6	4.4	3.6
92	study	185.0	489	0.3	0.0	LOD	wrist	no	1.0	Swing site	no	yes	no	no	no	yes	yes	no	2023/6/26	1947/4/7	76	1	75.5	9.0	1	10.0	86.0	13.75	8.5	6.1	3.5
93	study	142.0	606	0.55	0.0	LOD	wrist	yes	NA	Arterial needling site	no	yes	no	no	no	yes	yes	yes	2023/4/19	1948/1/28	75	1	44.5	14.0	1	11.2	73.0	11.06	8.5	6.8	3.5
94	study	662.0	1306	0.56	0.0	LOD	wrist	yes	NA	Swing site	no	no	no	no	no	yes	yes	yes	2023/8/17	1936/2/11	87	1	65.0	0.0	0	10.4	74.0	9.38	8.6	4.4	3.8
95	study	253.0	920	0.6	0.0	LOD	anatomical snuffbox	yes	NA	Venous needling site	no	yes	no	no	no	yes	yes	yes	2023/9/19	1958/3/30	65	1	65.0	3.0	1	10.1	70.0	11.72	7.8	6.1	3.3
96	study	556.0	788	0.5	0.0	LOD	anatomical snuffbox	no	1.0	Swing site	no	no	no	no	no	yes	yes	yes	2023/3/11	1984/12/7	38	1	73.8	1.0	1	10.6	69.0	13.63	9.5	8.5	4.2
97	study	53.0	407	0.72	0.0	LOD	Brachial artery	no	1.0	Arterial needling site	no	yes	no	no	no	yes	yes	no	2023/2/19	1976/6/3	46	1	85.5	4.0	1	11.7	62.0	13.59	8.3	4.5	3.5
98	study	22.5	410	0.74	0.0	LOD	wrist	no	1.0	Swing site	yes	yes	no	no	no	yes	yes	no	2023/4/18	1958/10/5	65	1	69.5	12.0	0	15.4	62.0	15.63	8.8	6.3	3.4
99	study	41.5	369	0.37	0.0	LOD	wrist	no	1.0	Swing site	no	yes	no	no	no	yes	no	no	2023/5/2	1948/11/19	74	1	67.5	2.0	1	12.1	50.0	11.63	9.1	3.9	3.9
100	study	269.0	401	0.73	0.0	LOD	anatomical snuffbox	no	0.0	Swing site	no	yes	no	no	no	yes	yes	no	2023/4/19	1954/6/10	69	1	62.5	10.0	1	11.2	45.0	15.11	8.8	4.5	3.8
101	study	642.0	958	0.48	0.0	LOD	Brachial artery	no	1.0	Venous needling site	no	yes	no	no	no	yes	yes	yes	2023/9/25	1963/2/16	60	0	39.0	6.0	0	9.4	35.0	7.9	9.8	4.3	3.9
102	Normal	128.0	419	0.68	3.36	valid	wrist	no	NA		no	yes	no	no	no	yes	yes	no		1961/8/17	62	0	38.0	26.0	1	10.1	33.0	9.37	8.9	4.7	3.3
103	Normal	343.0	413	0.69	0.2	valid	anatomical snuffbox	no	NA		yes	yes	yes	no	no	yes	yes	no		1943/11/17	80	1	54.0	21.0	0	10.8	47.0	10.24	8.2	4.4	3.2
104	Normal	92.0	381	0.62	9.3	valid	wrist	no	NA		yes	yes	no	no	no	yes	no	no		1948/6/23	75	0	56.5	13.0	1	11.6	46.0	7.1	8.7	5.7	2.6
105	Normal	272.0	727	0.58	0.0	LOD	wrist	no	NA		no	yes	no	no	no	yes	yes	yes		1946/12/4	77	0	46.5	0.0	1	10.2	82.0	8.4	8.5	5.1	3.6
106	Normal	705.0	1271	0.51	0.0	LOD	Brachial artery	no	NA		no	no	no	no	no	yes	yes	yes		1934/5/27	89	0	52.5	6.0	1	9.9	44.0	5.83	9.3	4.5	3.8
107	Normal	106.0	339	0.78	0.1	valid	wrist	no	NA		yes	yes	no	no	no	no	no	no		1937/4/3	86	1	59.0	1.0	1	10.7	52.0	4.82	8.4	4.1	3.5
108	Normal	891.0	1202	0.52	0.0	LOD	wrist	no	NA		yes	yes	no	no	no	yes	yes	yes		1947/10/8	76	0	43.0	4.0	1	10.5	60.0	9.5	7.9	3.7	3.4
109	Normal	649.5	880	0.46	0.0	LOD	wrist	no	NA		yes	no	no	no	no	yes	yes	yes		1958/9/19	89	0	52.5	6.0	1	9.9	44.0	5.83	9.3	4.5	3.8
110	Normal	183.0	855	0.68	0.1	valid	wrist	no	NA		yes	yes	no	no	no	yes	yes	yes		1942/3/25	81	0	46.5	13.0	0	10.9	44.0	9.79	8.5	3.9	3.1
111	Normal	162.0	611	0.66	0.5	valid	wrist	no	NA		no	yes	no	no	no	yes	yes	yes		1937/12/12	86	0	64.5	1.0	1	10.7	77.0	10.72	8.4	4.8	3.4
112	Normal	256.0	798	0.56	0.0	LOD	Brachial artery	no	NA		yes	yes	no	no	no	yes	yes	yes		1954/12/8	69	1	55.5	1.0	1	11.1	61.0	13.55	8.2	4.7	4.0
113	Normal	328.0	1175	0.5	4.9	valid	anatomical snuffbox	no	NA		yes	yes	no	no	no	yes	yes	yes		1937/3/5	86	1	49.5	3.0	1	9.2	61.0	7.06	8.6	3.6	3.0
114	Normal	649.5	880	0.46	0.0	LOD	wrist	no	NA		yes	no	no	no	no	yes	yes	yes		1958/9/19	89	0	52.5	6.0	1	9.9	44.0	5.83	9.3	4.5	3.8
115	Normal	294.0	1546	0.62	0.1	valid	wrist	no	NA		yes	yes	no	no	no	yes	yes	yes		6/2/0420	81	1	64.0	11.0	1	13.3	42.0	9.53	9.3	4.3	4.2
116	Normal	317.0	1038	0.7	0.3	valid	wrist	no	NA		yes	yes	no	no	no	yes	yes	yes		1941/11/8	82	1	57.5	6.0	1	12.3	87.0	12.57	8.6	5.2	3.5
117	Normal	511.0	1607	0.54	0.0	LOD	Brachial artery	no	NA		yes	no	yes	no	no	yes	yes	yes		1945/2/28	78	1	39.0	9.0	0	9.3	94.0	10.29	8.5	7.9	3.5
118	Normal	247.0	961	0.66	0.1	valid	wrist	no	NA		no	yes	no	no	no	yes	yes	yes		1946/9/20	77	1	59.5	0.0	1	10.8	78.0	12.14	9.3	6.1	3.3
119	Normal	420.5	841	0.48	0.3	valid	Brachial artery	no	NA		yes	no	yes	no	no	yes	yes	yes		1954/10/2	69	0	56.0	3.0	1	10.6	50.0	5.86	8.2	4.4	3.4
120	Normal	485.0	1176	0.53	0.0	LOD	wrist	no	NA		yes	yes	no	no	no	yes	yes	yes		1948/8/16	75	0	43.0	8.0	0	9.6	49.0	9.11	8.4	3.2	3.6
121	Normal	420.5	841	0.48	0.3	valid	Brachial artery	no	NA		yes	no	no	no	no	yes	yes	yes		1954/10/2	69	0	56.0	3.0	1	10.6	50.0	5.86	8.2	4.4	3.4
122	Normal	160.0	992	0.46	0.0	LOD	wrist	no	NA		yes	yes	no	no	no	yes	yes	yes		1957/8/20	66	1	53.0	8.0	1	10.6	80.0	11.2	8.6	6.1	3.7
123	Normal	305.5	756	0.64	0.0	LOD	Brachial artery	no	NA		no	no	no	no	no	yes	yes	yes		1939/12/29	83	1	64.0	1.0	1	12.3	59.0	11.36	7.8	5.2	3.2
124	Normal	550.0	1600	0.46	0.4	valid	Brachial artery	no	NA		yes	no	no	no	no	yes	yes	yes		1956/3/25	67	1	58.8	10.0	1	11.2	62.0	13.23	9.1	4.3	3.7
125	Normal	234.0	629	0.6	0.2	valid	Brachial artery	no	NA		no	no	no	no	no	yes	yes	yes		1972/7/15	51	1	93.5	9.0	1	12.8	68.0	17.78	8.9	4.8	3.5
126	Normal	128.0	517	0.38	0.1	valid	Brachial artery	no	NA		no	yes	yes	no	no	yes	yes	yes		1962/4/9	61	1	52.5	32.0	0	10.9	85.0	16.97	8.8	6.5	3.6
127	Normal	114.0	885	0.61	0.1	valid	wrist	no	NA		yes	yes	no	no	no	yes	yes	yes		1949/3/12	74	1	71.5	7.0	1	10.1	61.0	11.57	8.6	4.5	3.6
128	Normal	643.0	1866	0.47	0.3	valid	wrist	no	NA		yes	yes	no	no	no	yes	yes	yes		1953/9/19	70	1	64.0	6.0	1	11.2	34.0	8.21	10.0	5.7	3.6
129	Normal	502.0	552	0.64	0.0	LOD	anatomical snuffbox	no	NA		yes	yes	no	no	no	yes	yes	yes		1947/2/15	76	1	49.5	3.0	0	11.3	70.0	5.05	8.9	4.6	4.2
130	Normal	617.0	857	0.53	0.1	valid	anatomical snuffbox	no	NA		yes	yes	no	no	no	yes	yes	yes		1950/8/25	73	1	69.0	11.0	1	10.6	81.0	12.55	8.5	3.8	3.8
131	Normal	685.0	1433	0.48	0.1	valid	Brachial artery	no	NA		no	no	no	no	no	yes	yes	yes		1945/11/21	78	1	84.5	0.0	1	9.3	48.0	7.33	8.1	5.0	3.3
132	Normal	305.5	756	0.64	0.0	LOD	wrist	no	NA		no	no	no	no	no	yes	yes	yes		1939/12/29	83	1	64.0	1.0	1	12.3	59.0	11.36	7.8	5.2	3.2
133	Normal	508.0	886	0.49	0.3	valid	wrist	no	NA		yes	yes	no	no	no	yes	yes	yes		1953/3/6	70	1	54.0	23.0	0	11.8	83.0	8.54	8.9	5.9	3.8
134	Normal	334.0	698	0.45	0.0	LOD	wrist	no	NA		yes	no	no	no	no	yes	yes	yes		1970/6/22	53	0	53.0	17.0	1	10.3	91.0	10.6	9.0	5.4	3.7
135	Normal	220.0	1026	0.41	0.0	LOD	wrist	no	NA		no	yes	no	no	no	yes	yes	yes		1961/11/25	62	0	46.0	8.0	0	11.3	51.0	9.13	8.9	5.6	3.6
136	Normal	69.0	533	0.52	0.3	valid	wrist	no	NA		no	yes	no	no	no	yes	yes	yes		1953/3/2	70	1	64.5	10.0	0	13.4	48.0	14.02	10.3	4.7	3.3
137	Normal	216.0	709	0.57	0.1	valid	wrist	no	NA		no	yes	no	no	no	yes	yes	yes		1944/11/20	79	1	53.5	7.0	1	11.9	62.0	7.29	8.9	6.8	4.3
138	Normal	121.0	972	0.71	0.6	valid	wrist	no	NA		no	no	no	no	no	yes	yes	yes		1935/5/25	88	1	57.0	13.0	0	10.3	88.0	10.81	8.9	5.6	3.2
139	Normal	380.0	670	0.66	0.1	valid	anatomical snuffbox	no	NA		no	yes	no	no	no	yes	yes	yes		1949/6/8	74	1	65.0	5.0	1	10.8	76.0	13.25	9.0	9.8	3.5
140	Normal	999.0	1609	0.45	0.0	LOD	wrist	no	NA		yes	yes	no	no	no	yes	yes	yes		1973/2/18	50	1	72.0	7.0	0	9.8	70.0	16.0	9.2	2.2	4.2
141	Normal	132.0	404	0.69	0.2	valid	anatomical snuffbox	no	NA		yes	yes	no	no	no	yes	yes	no		1940/9/9	83	1	65.0	0.0	0	12.0	98.0	14.08	9.1	5.7	3.8
142	Normal	544.5	873	0.62	0.017	valid	anatomical snuffbox	no	NA		no	no	no	no	no	yes	yes	yes		1956/1/11	68	1	41.0	24.0	0	11.9	58.0	9.8	8.8	4.6	3.4
143	Normal	312.0	1226	0.33	0.0	LOD	wrist	no	NA		no	yes	no	no	no	yes	yes	yes		1954/4/1	69	1	69.0	8.0	1	11.5	43.0	10.09	9.0	3.7	4.3
144	Normal	720.0	1080	0.51	0.2	valid	wrist	no	NA		no	no	no	no	no	yes	yes	yes		1976/3/17	47	1	92.0	1.0	1	14.0	59.0	15.01	7.3	7.1	3.2
145	Normal	597.0	942	0.6	0.0	LOD	wrist	no	NA		no	no	no	no	no	yes	yes	yes		1972/6/14	51	1	61.0	22.0	0	11.8	40.0	12.61	9.0	4.2	4.0
146	Normal	151.0	488	0.67	0.434	valid	wrist	no	NA		yes	no	no	no	no	yes	yes	no		1942/4/10	81	1	46.5	2.0	0	9.6	40.0	7.16	8.6	4.4	3.4
147	Normal	889.0	2291	0.6	0.1	valid	wrist	no	NA		yes	no	no	no	no	yes	yes	yes		1952/4/9	71	1	44.5	3.0	1	12.6	55.0	10.15	8.7	3.8	3.7
148	Normal	133.0	660	0.67	0.0	LOD	wrist	no	NA		no	no	no	no	no	yes	yes	yes		1950/1/21	73	0	62.5	0.0	0	9.5	53.0	6.8	8.4	3.3	3.3
149	Normal	150.0	821	0.5	0.0	LOD	wrist	no	NA		no	no	no	no	no	yes	yes	yes		1945/5/17	78	0	45.0	16.0	0	10.5	61.0	9.02	8.6	6.8	3.3
150	Normal	29.5	341	0.63	0.0	LOD	anatomical snuffbox	no	NA		no	no	no	no	no	no	no	no		1947/2/15	76	1	49.5	3.0	0	11.3	70.0	5.05	8.9	4.6	4.2
151	Normal	130.0	367	0.55	0.4	valid	wrist	no	NA		no	yes	no	no	no	yes	no	no		1979/2/19	44	0	32.5	2.0	1	13.9	87.0	7.95	9.1	3.9	4.0
152	Normal	435.5	883	0.41	0.4	valid	wrist	no	NA		no	no	no	no	no	yes	yes	yes		1941/8/19	82	0	49.0	3.0	0	10.5	80.0	8.38	8.8	4.1	3.4
153	Normal	518.5	1440	0.5	0.2	valid	wrist	no	NA		no	yes	no	no	no	yes	yes	yes		1949/4/6	74	1	65.5	4.0	1	10.3	72.0	10.08	8.5	5.2	3.8
154	Normal	365.0	1065	0.51	0.3	valid	wrist	no	NA		no	yes	no	no	no	yes	yes	yes		1952/1/12	71	1	52.0	20.0	1	10.6	52.0	9.37	8.2	5.7	3.2
155	Normal	425.0	1282	0.37	0.3	valid	wrist	no	NA		no	yes	no	no	no	yes	yes	yes		1985/8/13	38	1	94.0	2.0	0	10.4	47.0	8.5	7.8	3.5	3.5
156	Normal	367.5	1365	0.6	0.0	LOD	wrist	no	NA		no	no	yes	no	no	yes	yes	yes		1945/2/28	78	1	39.0	9.0	0	9.3	94.0	10.29	8.5	7.9	3.5
157	Normal	804.0	1188	0.53	0.0	LOD	wrist	no	NA		no	no	no	no	no	yes	yes	yes		1947/4/17	76	1	59.0	4.0	0	11.8	69.0	10.18	8.7	4.5	3.8
158	Normal	121.0	768	0.56	13.0	valid	wrist	no	NA		no	yes	no	no	no	yes	yes	yes		1972/6/26	51	1	69.0	8.0	1	10.2	71.0	14.11	9.0	4.3	3.4
159	Normal	797.0	1393	0.35	0.9	valid	wrist	no	NA		yes	no	no	no	no	yes	yes	yes		1973/11/13	50	1	59.5	0.0	0	9.0	76.0	14.32	8.0	6.4	3.2
160	Normal	239.5	830	0.48	0.1	valid	wrist	no	NA		no	yes	no	no	no	yes	yes	yes		1949/3/11	74	0	52.0	15.0	0	10.0	62.0	11.67	7.4	5.4	3.6
161	Normal	156.0	738	0.54	0.3	valid	wrist	no	NA		no	yes	no	no	no	yes	yes	yes		1952/1/12	71	0	52.0	20.0	1	10.6	52.0	9.37	8.2	5.7	3.2
162	Normal	444.0	492	0.66	0.012	valid	anatomical snuffbox	no	NA		yes	no	no	no	no	yes	yes	no		1977/12/4	46	0	41.0	17.0	1	11.6	45.0	9.08	8.7	3.7	3.8
163	Normal	136.0	927	0.39	0.1	valid	wrist	no	NA		yes	no	no	no	no	yes	yes	yes		1961/4/20	62	0	38.0	0.0	0	11.1	74.0	7.84	9.0	5.6	4.1
164	Normal	338.0	1550	0.41	0.1	valid	wrist	no	NA		yes	no	no	no	no	yes	yes	yes		1965/10/4	58	1	82.0	36.0	0	13.5	63.0	15.57	8.1	4.8	3.7
165	Normal	266.0	1017	0.46	0.2	valid	wrist	no	NA		no	yes	no	no	no	yes	yes	yes		1953/6/12	70	1	92.0	1.0	0	10.4	73.0	12.36	8.3	4.2	3.5
166	Normal	459.0	1270	0.67	1.9	valid	wrist	no	NA		no	no	no	no	no	yes	yes	yes		1955/4/1	68	0	54.0	6.0	0	7.4	61.0	10.61	8.3	3.3	3.0
167	Normal	816.0	2401	0.34	0.1	valid	wrist	no	NA		no	yes	no	no	no	yes	yes	yes		1980/1/31	43	1	84.0	13.0	0	11.1	58.0	17.16	8.4	6.8	3.5
168	Normal	539.0	939	0.62	0.0	LOD	wrist	no	NA		no	yes	no	no	no	yes	yes	yes		1958/3/30	65	1	65.0	3.0	1	10.1	70.0	11.72	7.8	6.1	3.3
169	Normal	208.0	1167	0.45	0.0	LOD	wrist	no	NA		no	yes	no	no	no	yes	yes	yes		1963/2/16	60	0	39.0	6.0	0	9.4	35.0	7.9	9.8	4.3	3.9
170	Normal	620.0	1253	0.56	0.5	valid	wrist	no	NA		no	yes	no	no	no	yes	yes	yes		1957/11/3	66	1	70.0	6.0	0	11.5	53.0	10.31	9.0	5.2	3.6
171	Normal	239.5	830	0.48	0.1	valid	wrist	no	NA		no	yes	no	no	no	yes	yes	yes		1949/3/11	74	0	52.0	15.0	0	10.0	62.0	11.67	7.4	5.4	3.6
172	Normal	152.0	917	0.6	0.0	LOD	wrist	no	NA		no	no	no	no	no	yes	yes	yes		1942/4/3	81	0	51.5	6.0	0	10.9	58.0	10.46	9.3	5.4	3.4
173	Normal	202.0	936	0.5	0.1	valid	wrist	no	NA		no	yes	no	no	no	yes	yes	yes		1949/3/11	74	0	52.0	15.0	0	10.0	62.0	11.67	7.4	5.4	3.6
174	Normal	130.0	854	0.48	0.0	LOD	wrist	no	NA		no	yes	no	no	no	yes	yes	yes		1971/3/4	52	0	36.5	5.0	0	9.9	18.0	9.66	8.6	5.6	3.1
175	Normal	233.0	549	0.7	0.0	LOD	anatomical snuffbox	no	NA		no	yes	no	no	no	yes	yes	yes		1946/8/26	77	0	36.0	20.0	0	10.6	76.0	8.62	8.8	6.0	3.2
176	Normal	367.5	1365	0.6	0.0	LOD	wrist	no	NA		no	yes	no	no	no	yes	yes	yes		1945/2/28	78	1	39.0	9.0	0	9.3	94.0	10.29	8.5	7.9	3.5
177	Normal	568.0	517	0.38	0.0	LOD	wrist	no	NA		no	yes	no	no	no	yes	yes	yes		1944/7/30	79	1	44.0	13.0	0	10.2	65.0	11.57	8.9	7.0	3.8
178	Normal	409.0	677	0.54	0.0	LOD	wrist	no	NA		no	no	no	no	no	yes	yes	yes		1960/8/26	63	0	59.5	4.0	1	11.2	68.0	10.17	8.9	5.8	3.6
179	Normal	999.0	679	0.58	0.1	valid	wrist	no	NA		no	no	no	no	no	yes	yes	yes		1955/12/23	67	1	58.5	9.0	1	11.4	66.0	11.2	9.0	6.3	3.7
180	Normal	910.0	1294	0.56	0.1	valid	wrist	no	NA		no	no	no	no	no	yes	yes	yes		1934/3/2	89	1	51.0	4.0	0	11.2	66.0	10.01	9.4	3.1	3.8
181	Normal	518.5	1440	0.5	0.2	valid	wrist	no	NA		no	yes	no	no	no	yes	yes	yes		1949/4/6	74	1	65.5	4.0	1	10.3	72.0	10.08	8.5	5.2	3.8
182	Normal	520.0	806	0.58	0.1	valid	anatomical snuffbox	no	NA		no	yes	no	no	no	yes	yes	yes		1962/1/17	61	1	75.0	3.0	1	12.3	58.0	14.21	8.9	6.1	4.3
183	Normal	812.0	1513	0.42	0.0	LOD	wrist	no	NA		no	no	no	no	no	yes	yes	yes		1964/11/21	59	1	66.0	2.0	0	10.8	60.0	13.24	9.0	5.4	4.2
184	Normal	610.0	1041	0.48	0.1	valid	anatomical snuffbox	no	NA		no	yes	no	no	no	yes	yes	yes		1941/4/1	82	1	43.5	4.0	0	11.5	84.0	8.47	8.2	4.9	3.5
185	Normal	435.5	883	0.41	0.4	valid	wrist	no	NA		no	no	no	no	no	yes	yes	yes		1941/10/2	82	0	49.0	3.0	0	10.5	80.0	8.38	8.8	4.1	3.4
186	Normal	121.0	972	0.71	0.6	valid	wrist	no	NA		no	yes	no	no	no	yes	yes	yes		1935/5/25	88	1	57.0	13.0	0	10.3	88.0	10.81	8.9	5.6	3.2
187	Normal	142.0	1152	0.49	0.1	valid	wrist	no	NA		yes	no	no	no	no	yes	yes	yes		1967/12/12	56	1	68.0	12.0	0	11.4	49.0	15.68	9.2	4.2	3.7
188	Normal	85.0	592	0.56	0.1	valid	wrist	no	NA		no	no	no	no	no	yes	yes	yes		1953/2/7	70	0	42.5	4.0	0	10.4	49.0	9.08	9.4	4.6	3.7
189	Normal	200.0	817	0.57	0.1	valid	Brachial artery	no	NA		no	no	no	no	no	yes	yes	yes		1958/2/27	65	1	63.0	9.0	1	12.3	58.0	15.47	9.7	4.6	4.1
190	Normal	489.0	1576	0.42	0.0	LOD	wrist	no	NA		no	no	no	no	no	yes	yes	yes		1957/1/28	66	1	67.0	2.0	0	10.4	92.0	13.34	8.4	5.6	3.6
191	Normal	254.0	1012	0.51	0.0	LOD	wrist	no	NA		no	no	no	no	no	yes	yes	yes		1969/12/17	53	0	53.5	2.0	0	11.4	66.0	9.56	8.4	7.1	3.8
192	Normal	920.0	1676	0.44	0.0	LOD	wrist	no	NA		no	yes	no	no	no	yes	yes	yes		1969/12/31	53	0	45.0	8.0	0	10.8	78.0	10.75	7.9	4.2	3.4
193	Normal	328.0	872	0.51	0.1	valid	wrist	no	NA		yes	yes	no	no	no	yes	yes	yes		1958/1/5	65	1	69.5	12.0	0	16.1	50.0	15.52	8.6	4.7	3.3
194	Normal	227.0	988	0.57	0.2	valid	wrist	no	NA		no	no	no	no	no	yes	yes	yes		1949/4/8	74	1	65.5	4.0	1	10.3	72.0	10.08	8.5	5.2	3.8
195	Normal	328.0	872	0.51	0.1	valid	wrist	no	NA		yes	yes	no	no	no	yes	yes	yes		1958/1/5	65	1	69.5	12.0	0	16.1	50.0	15.52	8.6	4.7	3.3
196	Normal	375.0	1299	0.57	0.0	LOD	wrist	no	NA		no	no	no	no	no	yes	yes	yes		1946/5/6	77	1	58.0	9.0	0	10.6	52.0	7.63	8.4	2.1	3.8
197	Normal	353.0	1112	0.45	0.1	valid	wrist	no	NA		no	yes	no	no	no	yes	yes	yes		1973/6/10	50	1	57.5	4.0	0	10.5	58.0	16.43	8.8	6.3	3.3
198	Normal	717.0	1873	0.43	0.0	LOD	wrist	no	NA		no	no	no	no	no	yes	yes	yes		1962/12/2	61	1	65.0	16.0	0	11.8	85.0	12.36	9.1	4.6	3.6
199	Normal	399.0	1283	0.41	0.1	valid	wrist	no	NA		yes	yes	no	no	no	yes	yes	yes		1969/1/12	54	1	105.0	7.0	1	11.2	55.0	14.28	9.8	5.0	4.0
200	Normal	466.0	802	0.45	0.1	valid	wrist	no	NA		no	yes	no	no	no	yes	yes	yes		1947/10/31	76	0	43.0	38.0	0	8.9	77.0	10.02	7.6	3.6	3.4
201	Normal	453.0	1825	0.39	0.0	LOD	wrist	no	NA		no	yes	no	no	no	yes	yes	yes		1948/2/14	75	0	52.0	1.0	0	10.1	83.0	12.58	9.0	6.2	3.2
202	Normal	502.0	1952	0.34	1.6	valid	wrist	no	NA		no	yes	no	no	no	yes	yes	yes		1966/7/25	57	1	108.0	16.0	1	10.8	89.0	13.98	7.6	6.9	3.1
