# Supplementary material for: Hemodialysis vascular sound index as a diagnostic tool for vascular access stenosis: a prospective matched observational study
Source: BMC Nephrol. 2026 Feb 21;27:244. doi: 10.1186/s12882-026-04815-2 (PMC13088402; doi:10.1186/s12882-026-04815-2)
Supplement: Supplementary file 5 — Supplementary Material 5 [file 12882_2026_4815_MOESM5_ESM.csv]

patient_id	age	sex	avf_type	vessel_bifurcation	fv_ml_min	ri	vaivt_necessity	hvsi	matching_fv_hvsi	matching_vaivt_hvsi	stenosis_present
1	73	F	AVF	no	668	0.48	yes	71	no	yes	yes
2	73	M	AVF	yes	207	0.73	yes	61	yes	yes	yes
3	81	M	AVF	no	896	0.57	no	845	yes	yes	no
4	82	F	AVF	no	866	0.41	no	675	yes	yes	no
5	57	F	AVF	no	926	0.62	no	217	yes	yes	no
6	58	M	AVF	no	715	0.59	no	486	yes	yes	no
7	79	F	AVF	no	609	0.62	no	200	yes	yes	no
8	60	F	AVF	no	1032	0.44	no	686	yes	yes	no
9	70	M	AVF	no	1200	0.53	no	600	yes	yes	no
10	81	F	AVF	no	469	0.49	no	298	yes	yes	no
11	58	M	AVF	no	755	0.53	no	881	yes	yes	no
12	46	M	AVF	yes	1341	0.41	no	698	yes	yes	no
13	66	F	AVF	no	924	0.47	no	498	yes	yes	no
14	67	M	AVF	no	781	0.51	no	920	yes	yes	no
15	75	M	AVF	no	983	0.54	no	575	yes	yes	no
16	69	M	AVF	yes	160	0.75	yes	41	yes	yes	yes
17	54	M	AVF	no	1274	0.34	no	839	yes	yes	no
18	73	M	AVF	no	405	0.59	no	299	yes	yes	no
19	81	F	AVF	no	261	0.69	yes	122	no	no	yes
20	62	M	AVF	no	3025	0.39	no	999	yes	yes	no
