# Supplementary material for: Hemodialysis vascular sound index as a diagnostic tool for vascular access stenosis: a prospective matched observational study
Source: BMC Nephrol. 2026 Feb 21;27:244. doi: 10.1186/s12882-026-04815-2 (PMC13088402; doi:10.1186/s12882-026-04815-2)
Supplement: Supplementary file 6 — Supplementary Material 6 [file 12882_2026_4815_MOESM6_ESM.csv]

endpoint	hvsi_cutoff	sensitivity	specificity
FV<500	142.0	0.9074074074074074	0.7872340425531915
FV<400	121.0	0.9444444444444444	0.8289473684210527
FV<350	121.0	0.8642857142857143	0.8225806451612903
