# Supplementary material for: Hemodialysis vascular sound index as a diagnostic tool for vascular access stenosis: a prospective matched observational study
Source: BMC Nephrol. 2026 Feb 21;27:244. doi: 10.1186/s12882-026-04815-2 (PMC13088402; doi:10.1186/s12882-026-04815-2)
Supplement: Supplementary file 7 — Supplementary Material 7 [file 12882_2026_4815_MOESM7_ESM.csv]

ID	surgery.date	brithday	CVD.history	VAIVT.history	EVT.history	Calcification.near.the.stenosis	Calcification.near.the.anastomosis	Group	Bifurcation	FV	FV.350	FV.400	FV.500	RI	anastomosis.VSI	Age	Male	DW	Duration	DM	Hb	BUN	Cre	Ca	iP	Alb	CRP	peri-anastomotic stenosis	stenosis site	AVF type
1	2023/7/3	1955/8/9	0	1	0	0	0	study	0	179	0	0	0	0.9	34.5	67	0	57	23	1	11.8	67	8.71	8.9	5.7	3	10.1	1	Swing site	wrist
2	2023/3/25	1949/5/21	1	1	0	0	0	study	0	462	1	1	0	0.54	355.5	74	1	43.5	29	0	10.6	56	7.05	9.3	2.9	2.9	6.076	1	Venous needling site	Brachial artery
3	2023/8/18	1936/8/25	1	0	0	0	0	study	0	81	0	0	0	0.9	24.5	87	0	46.5	5	0	9.2	45.1	6.33	7.3	2.7	2.5	5.69	1	Swing site	anatomical snuffbox
4	2023/10/4	1961/4/26	0	1	1	0	0	study	0	318	0	0	0	0.67	35	62	0	34.5	15	1	7.4	41	5.33	9	4.4	2.8	4.2	0	Outflow veins	wrist
5	2023/7/25	1933/3/12	0	1	0	0	0	study	0	246	0	0	0	1	78.5	90	1	57.3	5	1	9.9	70	8.85	8.7	5.6	2.8	3.9	0	Swing site	anatomical snuffbox
6	2023/3/27	1937/8/22	1	1	0	0	0	study	0	32	0	0	0	1	32.5	85	0	40	7	1	9	87	7.27	7.7	5.9	2	3.6	1	Outflow veins	Brachial artery
7	2023/4/17	1940/4/22	1	1	0	0	0	study	0	364	1	0	0	0.68	58.5	83	1	49	6	1	10.5	47	9.35	11.9	4.6	3.4	3.241	1	Venous needling site	anatomical snuffbox
8	2023/5/4	1938/5/10	1	1	0	0	0	study	0	265	0	0	0	0.82	49.5	85	1	42	2	1	7.8	51	6.75	9.4	4.8	2.6	2.8	1	Swing site	wrist
9	2023/2/14	1960/1/19	1	1	0	0	0	study	1	51	0	0	0	1	23.5	62	1	67.9	13	1	7.6	33	9.22	8.6	3.4	2.7	2.4		Peri-anastomotic region	wrist
10	2023/4/6	1961/8/17	1	1	0	0	0	study	1	223	0	0	0	0.81	190.5	61	0	43.5	26	1	10.6	84	12.73	9.6	5.4	3.4	2.1		Swing site	anatomical snuffbox
11	2023/7/13	1961/8/17	1	1	0	0	0	study	0	181	0	0	0	1	26	61	0	43.5	26	1	10.6	84	12.73	9.6	5.4	3.4	2.1	1	Swing site	anatomical snuffbox
12	2023/7/21	1937/11/1	1	1	0	0	0	study	0	524	1	1	1	0.67	143.5	85	1	52	10	1	9.1	63	9.01	7.7	4.7	2.6	2	0	Swing site	wrist
13	2023/3/10	1938/3/1	1	1	1	0	0	study	0	356	1	0	0	0.81	84	85	1	53	1	1	10	37	6.51	8	3.9	3	1.9	1	Arterial needling site	Brachial artery
14	2023/9/1	1942/10/22	0	0	0	0	0	study	1	300	0	0	0	0.75	98	81	1	45.5	0	1	10.3	31	3.7	7.9	3.6	3	1.8		Swing site	anatomical snuffbox
15	2023/4/5	1938/1/4	1	1	0	0	0	study	1	178	0	0	0	0.76	45.5	85	1	50	2	0	11.5	24	7.62	8.6	3.2	3	1.4		Swing site	Brachial artery
16	2023/7/7	1950/6/16	1	1	0	0	0	study	0	134	0	0	0	0.79	34.5	73	0	48.5	11	0	9.4	84	11	8.1	9.8	2.7	1.1	1	Swing site	wrist
17	2023/7/18	1973/3/8	0	0	0	0	0	study	1	801	1	1	1	0.53	369	78	1	76	7	0	8.8	63.4	5.21	9	3.1	2.8	1.03		Swing site	anatomical snuffbox
18	2023/5/5	1927/4/11	0	1	0	0	0	study	0	235	0	0	0	0.65	94	96	0	36.5	8	1	10.2	71	5.79	10.1	5.1	3.2	1	1	Swing site	wrist
19	2023/7/28	1949/9/12	1	1	0	0	0	study	0	224	0	0	0	1	101.5	73	1	54.5	4	0	9.7	56	8.66	8.7	5.5	3.2	1	1	Swing site	wrist
20	2023/9/13	1932/1/30	0	1	0	0	0	study	0	295	0	0	0	0.73	119.5	92	0	59.5	7	1	9.2	29	5.05	8.8	3.2	2.3	0.895	1	Swing site	anatomical snuffbox
21	2023/9/6	1966/12/13	1	1	0	0	0	study	0	413	1	1	0	0.61	88	57	0	73	3	1	10.4	61	10.14	8.4	6.5	2.9	0.86	1	Arterial needling site	anatomical snuffbox
22	2023/3/5	1965/12/14	1	1	0	0	0	study	1	494	1	1	0	0.55	236	58	1	57	6	1	11.3	51	10.92	9.9	8.6	3.7	0.752		Swing site	anatomical snuffbox
23	2023/7/7	1954/1/20	1	1	0	0	0	study	0	102	0	0	0	1	23	69	1	63	12	1	11.5	72	11.88	9.2	6	4	0.7	1	Swing site	wrist
24	2023/3/10	1969/3/9	0	1	0	0	0	study	0	200	0	0	0	0.81	101	54	0	57	12	0	11.9	61	12.63	8.8	8.3	3.7	0.6	1	Venous needling site	wrist
25	2023/5/25	1929/2/23	0	1	0	0	0	study	0	130	0	0	0	0.92	23.5	54	0	57	12	0	11.9	61	12.63	8.8	8.3	3.7	0.6	1	Swing site	wrist
26	2023/3/8	1939/11/18	1	1	0	0	0	study	0	214	0	0	0	0.91	51	83	1	44.5	11	0	11.9	45	9.06	7.4	3.5	3.7	0.6	1	Venous needling site	wrist
27	2023/8/25	1960/1/19	1	1	0	0	0	study	0	193	0	0	0	0.74	104.5	63	1	63.5	13	1	10.4	38	6.96	8.8	3.8	3	0.6	0	Peri-anastomotic region	wrist
28	2023/8/5	1961/9/27	1	0	0	0	0	study	0	388	1	0	0	0.62	57	61	1	70	6	1	11.9	43	8.11	7.9	5.8	3.5	0.6	0	Outflow veins	anatomical snuffbox
29	2023/9/15	1945/1/20	1	1	0	0	0	study	0	195	0	0	0	0.82	47.5	69	1	63.5	12	1	10.7	64	10.27	9.4	4.9	4.2	0.5	1	Swing site	wrist
30	2023/4/15	1945/5/23	1	1	0	0	0	study	0	590	1	1	1	0.69	183.5	78	1	67.5	3	0	11	62	10.68	9.8	6.5	3.4	0.5	1	Swing site	wrist
31	2023/7/14	1944/7/27	1	1	0	0	0	study	0	326	0	0	0	0.71	116	78	0	67.5	3	0	11	62	10.68	9.8	6.5	3.4	0.5	1	Swing site	wrist
32	2023/7/19	1945/5/23	1	1	0	0	0	study	0	503	1	1	1	0.37	159.5	78	1	67.5	3	0	11	62	10.68	9.8	6.5	3.4	0.5	1	Swing site	wrist
33	2023/9/6	1952/9/1	0	0	0	0	0	study	0	418	1	1	0	0.77	154	71	0	39	5	1	11.9	51	7.99	8.9	4.3	3.5	0.5	1	Venous needling site	wrist
34	2023/2/20	1976/6/3	0	1	0	0	0	study	1	517	1	1	1	0.49	348	53	0	57	12	1	11	70.8	12.91	8.1	5.2	3.5	0.71		Swing site	wrist
35	2023/3/21	1956/7/14	0	1	0	0	0	study	0	349	0	0	0	0.63	104	67	1	89.5	10	0	11.1	62	10.12	8.7	5.1	3.5	0.67	1	Swing site	wrist
36	2023/4/5	1939/9/27	0	0	0	0	0	study	0	254	0	0	0	0.96	15	83	1	63.7	1	1	11.1	62	10.12	8.7	5.1	3.5	0.1	1	Swing site	wrist
37	2023/4/17	1935/9/20	0	1	0	0	0	study	0	69	0	0	0	1	52.5	88	0	48.3	12	0	11.1	62	10.12	8.7	5.1	3.5	0.83	1	Arterial needling site	anatomical snuffbox
38	2023/5/5	1935/2/17	0	1	0	0	0	study	0	255	0	0	0	0.95	73	87	1	63.5	19	0	11.1	62	10.12	8.7	5.1	3.5	0.15	1	Arterial needling site	anatomical snuffbox
39	2023/5/8	1966/12/13	0	1	0	0	0	study	1	343	0	0	0	0.57	262	57	0	73	3	0	11.1	62	10.12	8.7	5.1	3.5	0.14		Arterial needling site	anatomical snuffbox
40	2023/5/25	1956/4/3	1	1	0	0	0	study	0	154	0	0	0	0.91	38	67	0	56.7	8.1	0	10.5	59.5	6.93	9	7.4	3.5	0.77	1	Swing site	anatomical snuffbox
41	2023/6/22	1951/7/20	0	1	0	0	0	study	0	182	0	0	0	0.83	33	72	0	52.5	5	0	11.1	62	10.12	8.7	5.1	3.5	0.57	1	Peri-anastomotic region	anatomical snuffbox
42	2023/6/27	1940/3/30	0	1	0	0	0	study	0	232	0	0	0	0.79	26.5	83	0	56.7	1	0	12.3	78.3	12.44	8.7	6.1	3.5	0.27	1	Swing site	wrist
43	2023/7/11	1970/7/23	0	0	0	0	0	study	0	486	1	1	0	0.41	69.5	53	0	56.7	1	0	11.1	62	10.12	8.7	5.1	3.5	0.18	1	Venous needling site	wrist
44	2023/8/4	1983/11/17	0	1	1	0	0	study	0	115	0	0	0	1	65	40	1	56.7	5	0	11.1	62	10.12	8.7	5.1	3.5	0.14	1	Peri-anastomotic region	Brachial artery
45	2023/8/24	1935/12/8	1	1	0	0	0	study	0	69	0	0	0	1	57.5	88	1	65	1	0	12.8	48	9.95	8.8	5.7	3.5	0.3	1	Arterial needling site	wrist
46	2023/8/26	1945/1/28	1	1	0	0	0	study	0	291	0	0	0	0.75	89.5	79	1	65	0	1	11.1	62	10.12	8.7	5.1	3.5	0.37	1	Venous needling site	wrist
47	2023/9/23	1941/1/27	0	0	0	0	0	study	0	176	0	0	0	0.66	32	83	0	56.7	13	0	11.1	62	10.12	8.7	5.1	3.5	0.45	1	Swing site	wrist
48	2023/10/9	1939/10/6	0	1	0	0	0	study	0	123	0	0	0	0.91	186.5	84	1	50	19	0	11.1	62	10.12	8.7	5.1	3.5	0.56	1	Swing site	anatomical snuffbox
49	2023/5/17	1939/11/17	0	1	0	0	0	study	0	29	0	0	0	1	53	84	1	46.1	7	0	9.7	62.9	11.19	8	5	3.5	0.43	0	Swing site	Brachial artery
50	2023/9/22	1945/5/23	0	1	0	0	0	study	0	324	0	0	0	0.65	147.5	78	1	70	3	0	13.4	63	13.13	8.8	4.4	3.6	0.4	1	Swing site	wrist
51	2023/8/17	1940/3/30	0	1	0	0	0	study	1	316	0	0	0	0.68	158	83	0	47	2	0	13.3	33.3	7.55	9	4.3	3.7	0.36		Outflow veins	anatomical snuffbox
52	2023/9/19	1941/11/18	0	1	0	0	0	study	0	187	0	0	0	1	43	82	1	56	5	0	9.4	28	9.56	8.5	2.8	2.9	0.3	1	Peri-anastomotic region	Brachial artery
53	2023/3/15	1942/1/14	0	1	0	0	0	study	0	173	0	0	0	0.73	49	81	1	57	4	1	12.3	81	12.4	8.6	5.1	3.2	0.3	1	Swing site	Brachial artery
54	2023/3/22	1958/4/30	0	1	0	0	0	study	0	343	0	0	0	0.72	24.5	65	1	81	7	0	11	56	17.92	8.8	6.1	4.1	0.3	1	Swing site	wrist
55	2023/3/21	1958/1/30	0	0	0	0	0	study	0	469	1	1	0	0.68	474	65	1	53.5	7	1	12.4	46	10.77	8.3	5.7	3.8	0.3	1	Swing site	wrist
56	2023/5/17	1945/12/10	0	1	0	0	0	study	0	288	0	0	0	0.29	137	77	1	61	12	0	11.7	52	11.69	9.5	4	3.5	0.3	1	Swing site	anatomical snuffbox
57	2023/9/14	1969/3/9	0	1	0	0	0	study	0	93	0	0	0	0.94	30	54	0	56.5	13	0	12.1	41	11.67	8.8	6.2	3.7	0.3	1	Venous needling site	anatomical snuffbox
58	2023/5/1	1966/2/18	0	1	0	0	0	study	1	726	1	1	1	0.49	465.5	57	1	56.7	3	1	13.4	56.7	13.1	8.6	6.1	3.5	0.25		Arterial needling site	wrist
59	2023/8/8	1942/6/30	0	1	0	0	0	study	0	171	0	0	0	6.88	57	81	1	56.7	5	0	11.8	59.5	16.08	8.3	5.4	3.2	0.25	0	Swing site	anatomical snuffbox
60	2023/2/24	1935/2/24	0	1	0	0	0	study	0	376	1	0	0	0.84	66	87	1	53.3	10	1	12.5	93	13.96	9.2	7.1	3.6	0.2	1	Swing site	wrist
61	2023/2/26	1935/2/24	0	1	0	0	0	study	0	376	1	0	0	0.84	66	87	1	53.3	10	1	12.5	93	13.96	9.2	7.1	3.6	0.2	1	Venous needling site	wrist
62	2023/8/11	1966/9/13	1	1	1	0	0	study	1	391	1	0	0	0.73	53	56	1	72	6	1	13.1	73	12.99	8.5	6.5	3.6	0.2		Swing site	Brachial artery
63	2023/3/2	1946/1/21	0	1	0	0	0	study	1	219	0	0	0	0.8	55.5	77	1	66	1	0	11	64	14.14	8.6	4.8	3.4	0.2		Peri-anastomotic region	Brachial artery
64	2023/7/28	1952/11/26	0	1	0	0	0	study	0	317	0	0	0	0.83	26	70	1	70.5	4	0	12	48	13.14	9.3	6.3	3.7	0.2	1	Venous needling site	wrist
65	2023/6/26	1947/4/2	0	1	0	0	0	study	0	141	0	0	0	0.86	40.5	76	1	59.5	1	0	13.1	101	11.65	8.8	6.9	3.6	0.177	1	Swing site	anatomical snuffbox
66	2023/10/2	1986/6/26	0	1	0	0	0	study	0	250	0	0	0	0.88	38.5	37	1	77.8	4	0	10.1	59	14.55	8.6	7.8	4.1	0.142	1	Arterial needling site	wrist
67	2023/9/16	1950/8/25	0	1	0	0	0	study	0	454	1	1	0	0.71	248.5	73	1	69	11	1	10.6	81	12.55	8.5	3.8	3.8	0.1	0	Swing site	anatomical snuffbox
68	2023/9/28	1961/4/20	0	0	0	0	0	study	0	916	1	1	1	0.52	471	62	0	38	0	0	11.1	74	7.84	9	5.6	4.1	0.1	1	Outflow veins	Brachial artery
69	2023/7/20	1944/11/10	0	1	0	0	0	study	0	367	1	0	0	0.7	231.5	53	0	72	7	1	12.1	74	12.72	9.3	5.5	3.7	0.1	1	Swing site	wrist
70	2023/4/29	1948/11/16	0	1	0	0	0	study	0	379	1	0	0	0.79	74.5	74	1	60	31	0	9.4	67	9.35	8.4	5.7	4.1	0.1	1	Swing site	Brachial artery
71	2023/9/20	1947/4/7	0	1	0	0	0	study	0	676	1	1	1	0.75	258	76	1	75	9	1	10.1	83	14.03	7.7	7.9	3.5	0.1	1	Swing site	wrist
72	2023/6/1	1948/11/16	0	1	0	0	0	study	0	361	1	0	0	0.65	51.5	74	1	60	31	0	9.4	67	9.35	8.4	5.7	4.1	0.1	1	Swing site	wrist
73	2023/6/27	1940/4/9	0	1	0	0	0	study	0	359	1	0	0	0.74	31	73	1	61	2	0	12.4	79	13.43	8.9	5.1	3.8	0.1	1	Outflow veins	Brachial artery
74	2023/9/28	1967/9/17	1	1	0	0	0	study	0	119	0	0	0	0.79	71	56	0	49.5	2	0	9.4	66	9.16	8.5	6.9	3.5	0.1	1	Swing site	wrist
75	2023/2/28	1933/8/12	0	1	0	0	0	study	0	550	1	1	1	0.8	154.5	75	1	74	8	1	11	74	14.48	8.4	6	3.6	0.1	0	Swing site	wrist
76	2023/5/15	1950/12/12	0	0	0	0	0	study	0	246	0	0	0	0.83	56	69	1	72.5	2	1	11.4	71	12.88	8.4	6	4	0.1	1	Peri-anastomotic region	wrist
77	2023/3/24	1958/6/21	0	1	0	0	0	study	0	46	0	0	0	1	28.5	64	1	51	11	1	13	65	11.09	9.1	6.7	3.6	0.1	1	Swing site	Brachial artery
78	2023/5/17	1967/9/17	1	1	0	0	0	study	0	199	0	0	0	0.59	137	55	0	50.5	2	0	8.7	60	9.5	9.8	6.8	3.8	0.1	1	Arterial needling site	wrist
79	2023/2/23	1955/8/9	0	1	1	0	0	study	0	253	0	0	0	0.71	96.5	67	0	55.5	23	1	11	58	9.06	10.7	6.6	3.7	0.1	1	Swing site	wrist
80	2023/4/26	1942/11/13	0	1	0	0	0	study	0	400	1	1	0	0.7	150	80	1	56	2	1	12.9	61	12.43	8.8	5.4	3.9	0.1	1	Swing site	wrist
81	2023/4/10	1949/5/21	0	1	0	0	0	study	0	158	0	0	0	0.26	59	74	0	61	3	0	12.4	58	14.03	9	3.9	3.9	0.1	1	Swing site	anatomical snuffbox
82	2023/6/6	1971/1/16	0	1	0	0	0	study	1	211	0	0	0	0.77	138	52	0	76	2	0	12.3	44	11.63	8.5	7.2	3.5	0.1		Arterial needling site	Brachial artery
83	2023/4/28	1953/11/23	0	0	0	0	0	study	1	364	1	0	0	0.88	79	70	0	41.9	11	1	12.2	69.7	12.48	9.8	4.4	3.4	0.03		Swing site	wrist
84	2023/9/15	1936/3/3	0	1	0	0	0	study	0	707	1	1	1	0.55	175.5	82	0	37.5	15	0	11	63	8.36	7.8	3.5	3.6	0.03	0	Swing site	Brachial artery
85	2023/9/18	1941/8/26	0	0	0	0	0	study	0	104	0	0	0	1.06	40	82	0	56.7	15	0	12.1	80	8.54	8.3	4.2	3.5	0.017	1	Venous needling site	anatomical snuffbox
86	2023/10/6	1950/1/25	0	1	0	0	0	study	0	222	0	0	0	0.88	235	73	0	45.3	25	0	11.5	84	12.06	8.4	6.8	3.8	0	1	Swing site	wrist
87	2023/3/24	1962/9/19	1	1	0	0	0	study	0	270	0	0	0	0.52	367.5	60	0	62	12	0	10.5	78	13.25	9.5	3.4	4.2	0	1	Swing site	wrist
88	2023/3/8	1968/12/4	0	1	0	0	0	study	0	334	0	0	0	0.84	80	54	0	50.5	12	1	10.6	80	12.57	8.9	3.5	4	0	1	Swing site	wrist
89	2023/3/23	1960/11/7	0	1	0	0	0	study	0	811	1	1	1	0.42	339	62	0	45	22	0	12.7	84	13.11	8.6	4.4	3.6	0	1	Swing site	wrist
90	2023/4/25	1959/3/24	0	1	0	0	0	study	0	438	1	1	0	0.75	268	64	1	52.3	9	0	10.3	79	14.62	9.7	5.2	3.7	0	1	Swing site	anatomical snuffbox
91	2023/6/3	1960/11/17	0	1	0	0	0	study	1	250	0	0	0	0.66	132	62	0	45	22	0	12.7	84	13.11	8.6	4.4	3.6	0		Arterial needling site	wrist
92	2023/6/26	1947/4/7	0	1	0	0	0	study	0	489	1	1	0	0.3	185	76	1	75.5	9	1	10	86	13.75	8.5	6.1	3.5	0	1	Swing site	wrist
93	2023/4/19	1948/1/28	0	1	0	0	0	study	1	606	1	1	1	0.55	142	75	1	44.5	14	1	11.2	73	11.06	8.5	6.8	3.5	0		Arterial needling site	wrist
94	2023/8/17	1936/2/11	0	0	0	0	0	study	1	1306	1	1	1	0.56	662	87	1	65	0	0	10.4	74	9.38	8.6	4.4	3.8	0		Swing site	wrist
95	2023/9/19	1958/3/30	0	1	0	0	0	study	1	920	1	1	1	0.6	253	65	1	65	3	1	10.1	70	11.72	7.8	6.1	3.3	0		Venous needling site	anatomical snuffbox
96	2023/3/11	1984/12/7	0	0	0	0	0	study	0	788	1	1	1	0.5	556	38	1	73.8	1	1	10.6	69	13.63	9.5	8.5	4.2	0	1	Swing site	anatomical snuffbox
97	2023/2/19	1976/6/3	0	1	0	0	0	study	0	407	1	1	0	0.72	53	46	1	85.5	4	1	11.7	62	13.59	8.3	4.5	3.5	0	1	Arterial needling site	Brachial artery
98	2023/4/18	1958/10/5	1	1	0	0	0	study	0	410	1	1	0	0.74	22.5	65	1	69.5	12	0	15.4	62	15.63	8.8	6.3	3.4	0	1	Swing site	wrist
99	2023/5/2	1948/11/19	0	1	0	0	0	study	0	369	1	0	0	0.37	41.5	74	1	67.5	2	1	12.1	50	11.63	9.1	3.9	3.9	0	1	Swing site	wrist
100	2023/4/19	1954/6/10	0	1	0	0	0	study	0	401	1	1	0	0.73	269	69	1	62.5	10	1	11.2	45	15.11	8.8	4.5	3.8	0	0	Swing site	anatomical snuffbox
101	2023/9/25	1963/2/16	0	1	0	0	0	study	0	958	1	1	1	0.48	642	60	0	39	6	0	9.4	35	7.9	9.8	4.3	3.9	0	1	Venous needling site	Brachial artery
102	NA	1961/8/17	0	1	0	0	0	Normal	0	419	1	1	0	0.68	128	62	0	38	26	1	10.1	33	9.37	8.9	4.7	3.3	3.36			wrist
103	NA	1943/11/17	1	1	1	0	0	Normal	0	413	1	1	0	0.69	343	80	1	54	21	0	10.8	47	10.24	8.2	4.4	3.2	0.2			anatomical snuffbox
104	NA	1948/6/23	1	1	0	0	0	Normal	0	381	1	0	0	0.62	92	75	0	56.5	13	1	11.6	46	7.1	8.7	5.7	2.6	9.3			wrist
105	NA	1946/12/4	0	1	0	0	0	Normal	0	727	1	1	1	0.58	272	77	0	46.5	0	1	10.2	82	8.4	8.5	5.1	3.6	0			wrist
106	NA	1934/5/27	0	0	0	0	0	Normal	0	1271	1	1	1	0.51	705	89	0	52.5	6	1	9.9	44	5.83	9.3	4.5	3.8	0			Brachial artery
107	NA	1937/4/3	1	1	0	0	0	Normal	0	339	0	0	0	0.78	106	86	1	59	1	1	10.7	52	4.82	8.4	4.1	3.5	0.1			wrist
108	NA	1947/10/8	1	1	0	0	0	Normal	0	1202	1	1	1	0.52	891	76	0	43	4	1	10.5	60	9.5	7.9	3.7	3.4	0			wrist
109	NA	1958/9/19	1	0	0	0	0	Normal	0	880	1	1	1	0.46	649.5	89	0	52.5	6	1	9.9	44	5.83	9.3	4.5	3.8	0			wrist
110	NA	1942/3/25	1	1	0	0	0	Normal	0	855	1	1	1	0.68	183	81	0	46.5	13	0	10.9	44	9.79	8.5	3.9	3.1	0.1			wrist
111	NA	1937/12/12	0	1	0	0	0	Normal	0	611	1	1	1	0.66	162	86	0	64.5	1	1	10.7	77	10.72	8.4	4.8	3.4	0.5			wrist
112	NA	1954/12/8	1	1	0	0	0	Normal	0	798	1	1	1	0.56	256	69	1	55.5	1	1	11.1	61	13.55	8.2	4.7	4	0			Brachial artery
113	NA	1937/3/5	1	1	0	0	0	Normal	0	1175	1	1	1	0.5	328	86	1	49.5	3	1	9.2	61	7.06	8.6	3.6	3	4.9			anatomical snuffbox
114	NA	1958/9/19	1	0	0	0	0	Normal	0	880	1	1	1	0.46	649.5	89	0	52.5	6	1	9.9	44	5.83	9.3	4.5	3.8	0			wrist
115	NA	6/2/0420	1	1	0	0	0	Normal	0	1546	1	1	1	0.62	294	81	1	64	11	1	13.3	42	9.53	9.3	4.3	4.2	0.1			wrist
116	NA	1941/11/8	1	1	0	0	0	Normal	0	1038	1	1	1	0.7	317	82	1	57.5	6	1	12.3	87	12.57	8.6	5.2	3.5	0.3			wrist
117	NA	1945/2/28	1	0	1	0	0	Normal	0	1607	1	1	1	0.54	511	78	1	39	9	0	9.3	94	10.29	8.5	7.9	3.5	0			Brachial artery
118	NA	1946/9/20	0	1	0	0	0	Normal	0	961	1	1	1	0.66	247	77	1	59.5	0	1	10.8	78	12.14	9.3	6.1	3.3	0.1			wrist
119	NA	1954/10/2	1	0	1	0	0	Normal	0	841	1	1	1	0.48	420.5	69	0	56	3	1	10.6	50	5.86	8.2	4.4	3.4	0.3			Brachial artery
120	NA	1948/8/16	1	1	0	0	0	Normal	0	1176	1	1	1	0.53	485	75	0	43	8	0	9.6	49	9.11	8.4	3.2	3.6	0			wrist
121	NA	1954/10/2	1	0	0	0	0	Normal	0	841	1	1	1	0.48	420.5	69	0	56	3	1	10.6	50	5.86	8.2	4.4	3.4	0.3			Brachial artery
122	NA	1957/8/20	1	1	0	0	0	Normal	0	992	1	1	1	0.46	160	66	1	53	8	1	10.6	80	11.2	8.6	6.1	3.7	0			wrist
123	NA	1939/12/29	0	0	0	0	0	Normal	0	756	1	1	1	0.64	305.5	83	1	64	1	1	12.3	59	11.36	7.8	5.2	3.2	0			Brachial artery
124	NA	1956/3/25	1	0	0	0	0	Normal	0	1600	1	1	1	0.46	550	67	1	58.8	10	1	11.2	62	13.23	9.1	4.3	3.7	0.4			Brachial artery
125	NA	1972/7/15	0	0	0	0	0	Normal	0	629	1	1	1	0.6	234	51	1	93.5	9	1	12.8	68	17.78	8.9	4.8	3.5	0.2			Brachial artery
126	NA	1962/4/9	0	1	1	0	0	Normal	0	517	1	1	1	0.38	128	61	1	52.5	32	0	10.9	85	16.97	8.8	6.5	3.6	0.1			Brachial artery
127	NA	1949/3/12	1	1	0	0	0	Normal	0	885	1	1	1	0.61	114	74	1	71.5	7	1	10.1	61	11.57	8.6	4.5	3.6	0.1			wrist
128	NA	1953/9/19	1	1	0	0	0	Normal	0	1866	1	1	1	0.47	643	70	1	64	6	1	11.2	34	8.21	10	5.7	3.6	0.3			wrist
129	NA	1947/2/15	1	1	0	0	0	Normal	0	552	1	1	1	0.64	502	76	1	49.5	3	0	11.3	70	5.05	8.9	4.6	4.2	0			anatomical snuffbox
130	NA	1950/8/25	1	1	0	0	0	Normal	0	857	1	1	1	0.53	617	73	1	69	11	1	10.6	81	12.55	8.5	3.8	3.8	0.1			anatomical snuffbox
131	NA	1945/11/21	0	0	0	0	0	Normal	0	1433	1	1	1	0.48	685	78	1	84.5	0	1	9.3	48	7.33	8.1	5	3.3	0.1			Brachial artery
132	NA	1939/12/29	0	0	0	0	0	Normal	0	756	1	1	1	0.64	305.5	83	1	64	1	1	12.3	59	11.36	7.8	5.2	3.2	0			wrist
133	NA	1953/3/6	1	1	0	0	0	Normal	0	886	1	1	1	0.49	508	70	1	54	23	0	11.8	83	8.54	8.9	5.9	3.8	0.3			wrist
134	NA	1970/6/22	1	0	0	0	0	Normal	0	698	1	1	1	0.45	334	53	0	53	17	1	10.3	91	10.6	9	5.4	3.7	0			wrist
135	NA	1961/11/25	0	1	0	0	0	Normal	0	1026	1	1	1	0.41	220	62	0	46	8	0	11.3	51	9.13	8.9	5.6	3.6	0			wrist
136	NA	1953/3/2	0	1	0	0	0	Normal	0	533	1	1	1	0.52	69	70	1	64.5	10	0	13.4	48	14.02	10.3	4.7	3.3	0.3			wrist
137	NA	1944/11/20	0	1	0	0	0	Normal	0	709	1	1	1	0.57	216	79	1	53.5	7	1	11.9	62	7.29	8.9	6.8	4.3	0.1			wrist
138	NA	1935/5/25	0	0	0	0	0	Normal	0	972	1	1	1	0.71	121	88	1	57	13	0	10.3	88	10.81	8.9	5.6	3.2	0.6			wrist
139	NA	1949/6/8	0	1	0	0	0	Normal	0	670	1	1	1	0.66	380	74	1	65	5	1	10.8	76	13.25	9	9.8	3.5	0.1			anatomical snuffbox
140	NA	1973/2/18	1	1	0	0	0	Normal	0	1609	1	1	1	0.45	999	50	1	72	7	0	9.8	70	16	9.2	2.2	4.2	0			wrist
141	NA	1940/9/9	1	1	0	0	0	Normal	0	404	1	1	0	0.69	132	83	1	65	0	0	12	98	14.08	9.1	5.7	3.8	0.2			anatomical snuffbox
142	NA	1956/1/11	0	0	0	0	0	Normal	0	873	1	1	1	0.62	544.5	68	1	41	24	0	11.9	58	9.8	8.8	4.6	3.4	0.017			anatomical snuffbox
143	NA	1954/4/1	0	1	0	0	0	Normal	0	1226	1	1	1	0.33	312	69	1	69	8	1	11.5	43	10.09	9	3.7	4.3	0			wrist
144	NA	1976/3/17	0	0	0	0	0	Normal	0	1080	1	1	1	0.51	720	47	1	92	1	1	14	59	15.01	7.3	7.1	3.2	0.2			wrist
145	NA	1972/6/14	0	0	0	0	0	Normal	0	942	1	1	1	0.6	597	51	1	61	22	0	11.8	40	12.61	9	4.2	4	0			wrist
146	NA	1942/4/10	1	0	0	0	0	Normal	0	488	1	1	0	0.67	151	81	1	46.5	2	0	9.6	40	7.16	8.6	4.4	3.4	0.434			wrist
147	NA	1952/4/9	1	0	0	0	0	Normal	0	2291	1	1	1	0.6	889	71	1	44.5	3	1	12.6	55	10.15	8.7	3.8	3.7	0.1			wrist
148	NA	1950/1/21	0	0	0	0	0	Normal	0	660	1	1	1	0.67	133	73	0	62.5	0	0	9.5	53	6.8	8.4	3.3	3.3	0			wrist
149	NA	1945/5/17	0	0	0	0	0	Normal	0	821	1	1	1	0.5	150	78	0	45	16	0	10.5	61	9.02	8.6	6.8	3.3	0			wrist
150	NA	1947/2/15	0	0	0	0	0	Normal	0	341	0	0	0	0.63	29.5	76	1	49.5	3	0	11.3	70	5.05	8.9	4.6	4.2	0			anatomical snuffbox
151	NA	1979/2/19	0	1	0	0	0	Normal	0	367	1	0	0	0.55	130	44	0	32.5	2	1	13.9	87	7.95	9.1	3.9	4	0.4			wrist
152	NA	1941/8/19	0	0	0	0	0	Normal	0	883	1	1	1	0.41	435.5	82	0	49	3	0	10.5	80	8.38	8.8	4.1	3.4	0.4			wrist
153	NA	1949/4/6	0	1	0	0	0	Normal	0	1440	1	1	1	0.5	518.5	74	1	65.5	4	1	10.3	72	10.08	8.5	5.2	3.8	0.2			wrist
154	NA	1952/1/12	0	1	0	0	0	Normal	0	1065	1	1	1	0.51	365	71	1	52	20	1	10.6	52	9.37	8.2	5.7	3.2	0.3			wrist
155	NA	1985/8/13	0	1	0	0	0	Normal	0	1282	1	1	1	0.37	425	38	1	94	2	0	10.4	47	8.5	7.8	3.5	3.5	0.3			wrist
156	NA	1945/2/28	0	0	1	0	0	Normal	0	1365	1	1	1	0.6	367.5	78	1	39	9	0	9.3	94	10.29	8.5	7.9	3.5	0			wrist
157	NA	1947/4/17	0	0	0	0	0	Normal	0	1188	1	1	1	0.53	804	76	1	59	4	0	11.8	69	10.18	8.7	4.5	3.8	0			wrist
158	NA	1972/6/26	0	1	0	0	0	Normal	0	768	1	1	1	0.56	121	51	1	69	8	1	10.2	71	14.11	9	4.3	3.4	13			wrist
159	NA	1973/11/13	1	0	0	0	0	Normal	0	1393	1	1	1	0.35	797	50	1	59.5	0	0	9	76	14.32	8	6.4	3.2	0.9			wrist
160	NA	1949/3/11	0	1	0	0	0	Normal	0	830	1	1	1	0.48	239.5	74	0	52	15	0	10	62	11.67	7.4	5.4	3.6	0.1			wrist
161	NA	1952/1/12	0	1	0	0	0	Normal	0	738	1	1	1	0.54	156	71	0	52	20	1	10.6	52	9.37	8.2	5.7	3.2	0.3			wrist
162	NA	1977/12/4	1	0	0	0	0	Normal	0	492	1	1	0	0.66	444	46	0	41	17	1	11.6	45	9.08	8.7	3.7	3.8	0.012			anatomical snuffbox
163	NA	1961/4/20	1	0	0	0	0	Normal	0	927	1	1	1	0.39	136	62	0	38	0	0	11.1	74	7.84	9	5.6	4.1	0.1			wrist
164	NA	1965/10/4	1	0	0	0	0	Normal	0	1550	1	1	1	0.41	338	58	1	82	36	0	13.5	63	15.57	8.1	4.8	3.7	0.1			wrist
165	NA	1953/6/12	0	1	0	0	0	Normal	0	1017	1	1	1	0.46	266	70	1	92	1	0	10.4	73	12.36	8.3	4.2	3.5	0.2			wrist
166	NA	1955/4/1	0	0	0	0	0	Normal	0	1270	1	1	1	0.67	459	68	0	54	6	0	7.4	61	10.61	8.3	3.3	3	1.9			wrist
167	NA	1980/1/31	0	1	0	0	0	Normal	0	2401	1	1	1	0.34	816	43	1	84	13	0	11.1	58	17.16	8.4	6.8	3.5	0.1			wrist
168	NA	1958/3/30	0	1	0	0	0	Normal	0	939	1	1	1	0.62	539	65	1	65	3	1	10.1	70	11.72	7.8	6.1	3.3	0			wrist
169	NA	1963/2/16	0	1	0	0	0	Normal	0	1167	1	1	1	0.45	208	60	0	39	6	0	9.4	35	7.9	9.8	4.3	3.9	0			wrist
170	NA	1957/11/3	0	1	0	0	0	Normal	0	1253	1	1	1	0.56	620	66	1	70	6	0	11.5	53	10.31	9	5.2	3.6	0.5			wrist
171	NA	1949/3/11	0	1	0	0	0	Normal	0	830	1	1	1	0.48	239.5	74	0	52	15	0	10	62	11.67	7.4	5.4	3.6	0.1			wrist
172	NA	1942/4/3	0	0	0	0	0	Normal	0	917	1	1	1	0.6	152	81	0	51.5	6	0	10.9	58	10.46	9.3	5.4	3.4	0			wrist
173	NA	1949/3/11	0	1	0	0	0	Normal	0	936	1	1	1	0.5	202	74	0	52	15	0	10	62	11.67	7.4	5.4	3.6	0.1			wrist
174	NA	1971/3/4	0	1	0	0	0	Normal	0	854	1	1	1	0.48	130	52	0	36.5	5	0	9.9	18	9.66	8.6	5.6	3.1	0			wrist
175	NA	1946/8/26	0	1	0	0	0	Normal	0	549	1	1	1	0.7	233	77	0	36	20	0	10.6	76	8.62	8.8	6	3.2	0			anatomical snuffbox
176	NA	1945/2/28	0	1	0	0	0	Normal	0	1365	1	1	1	0.6	367.5	78	1	39	9	0	9.3	94	10.29	8.5	7.9	3.5	0			wrist
177	NA	1944/7/30	0	1	0	0	0	Normal	0	517	1	1	1	0.38	568	79	1	44	13	0	10.2	65	11.57	8.9	7	3.8	0			wrist
178	NA	1960/8/26	0	0	0	0	0	Normal	0	677	1	1	1	0.54	409	63	0	59.5	4	1	11.2	68	10.17	8.9	5.8	3.6	0			wrist
179	NA	1955/12/23	0	0	0	0	0	Normal	0	679	1	1	1	0.58	999	67	1	58.5	9	1	11.4	66	11.2	9	6.3	3.7	0.1			wrist
180	NA	1934/3/2	0	0	0	0	0	Normal	0	1294	1	1	1	0.56	910	89	1	51	4	0	11.2	66	10.01	9.4	3.1	3.8	0.1			wrist
181	NA	1949/4/6	0	1	0	0	0	Normal	0	1440	1	1	1	0.5	518.5	74	1	65.5	4	1	10.3	72	10.08	8.5	5.2	3.8	0.2			wrist
182	NA	1962/1/17	0	1	0	0	0	Normal	0	806	1	1	1	0.58	520	61	1	75	3	1	12.3	58	14.21	8.9	6.1	4.3	0.1			anatomical snuffbox
183	NA	1964/11/21	0	0	0	0	0	Normal	0	1513	1	1	1	0.42	812	59	1	66	2	0	10.8	60	13.24	9	5.4	4.2	0			wrist
184	NA	1941/4/1	0	1	0	0	0	Normal	0	1041	1	1	1	0.48	610	82	1	43.5	4	0	11.5	84	8.47	8.2	4.9	3.5	0.1			anatomical snuffbox
185	NA	1941/10/2	0	0	0	0	0	Normal	0	883	1	1	1	0.41	435.5	82	0	49	3	0	10.5	80	8.38	8.8	4.1	3.4	0.4			wrist
186	NA	1935/5/25	0	1	0	0	0	Normal	0	972	1	1	1	0.71	121	88	1	57	13	0	10.3	88	10.81	8.9	5.6	3.2	0.6			wrist
187	NA	1967/12/12	1	0	0	0	0	Normal	0	1152	1	1	1	0.49	142	56	1	68	12	0	11.4	49	15.68	9.2	4.2	3.7	0.1			wrist
188	NA	1953/2/7	0	0	0	0	0	Normal	0	592	1	1	1	0.56	85	70	0	42.5	4	0	10.4	49	9.08	9.4	4.6	3.7	0.1			wrist
189	NA	1958/2/27	0	0	0	0	0	Normal	0	817	1	1	1	0.57	200	65	1	63	9	1	12.3	58	15.47	9.7	4.6	4.1	0.1			Brachial artery
190	NA	1957/1/28	0	0	0	0	0	Normal	0	1576	1	1	1	0.42	489	66	1	67	2	0	10.4	92	13.34	8.4	5.6	3.6	0			wrist
191	NA	1969/12/17	0	0	0	0	0	Normal	0	1012	1	1	1	0.51	254	53	0	53.5	2	0	11.4	66	9.56	8.4	7.1	3.8	0			wrist
192	NA	1969/12/31	0	1	0	0	0	Normal	0	1676	1	1	1	0.44	920	53	0	45	8	0	10.8	78	10.75	7.9	4.2	3.4	0			wrist
193	NA	1958/1/5	1	1	0	0	0	Normal	0	872	1	1	1	0.51	328	65	1	69.5	12	0	16.1	50	15.52	8.6	4.7	3.3	0.1			wrist
194	NA	1949/4/8	0	0	0	0	0	Normal	0	988	1	1	1	0.57	227	74	1	65.5	4	1	10.3	72	10.08	8.5	5.2	3.8	0.2			wrist
195	NA	1958/1/5	1	1	0	0	0	Normal	0	872	1	1	1	0.51	328	65	1	69.5	12	0	16.1	50	15.52	8.6	4.7	3.3	0.1			wrist
196	NA	1946/5/6	0	0	0	0	0	Normal	0	1299	1	1	1	0.57	375	77	1	58	9	0	10.6	52	7.63	8.4	2.1	3.8	0			wrist
197	NA	1973/6/10	0	1	0	0	0	Normal	0	1112	1	1	1	0.45	353	50	1	57.5	4	0	10.5	58	16.43	8.8	6.3	3.3	0.1			wrist
198	NA	1962/12/2	0	0	0	0	0	Normal	0	1873	1	1	1	0.43	717	61	1	65	16	0	11.8	85	12.36	9.1	4.6	3.6	0			wrist
199	NA	1969/1/12	1	1	0	0	0	Normal	0	1283	1	1	1	0.41	399	54	1	105	7	1	11.2	55	14.28	9.8	5	4	0.1			wrist
200	NA	1947/10/31	0	1	0	0	0	Normal	0	802	1	1	1	0.45	466	76	0	43	38	0	8.9	77	10.02	7.6	3.6	3.4	0.1			wrist
201	NA	1948/2/14	0	1	0	0	0	Normal	0	1825	1	1	1	0.39	453	75	0	52	1	0	10.1	83	12.58	9	6.2	3.2	0			wrist
202	NA	1966/7/25	0	1	0	0	0	Normal	0	1952	1	1	1	0.34	502	57	1	108	16	1	10.8	89	13.98	7.6	6.9	3.1	1.6			wrist
